# Supplementary material for: What choices of visual correction do people make for recreational running?
Source: PLoS One. 2024 Jul 25;19(7):e0305102. doi: 10.1371/journal.pone.0305102 (PMC11271955; doi:10.1371/journal.pone.0305102)
Supplement: S1 File — Data of participant demographics, visual correction choices, and running habits. (XLSX) [file pone.0305102.s001.xlsx]

## Sheet: Raw data
Unique Response Number	1. Do you give your consent to take part in this study, and for your data to be used within this PhD research?	2. Do you consider yourself a recreational runner? Please see "more info" for recreational runner.	3. Do you need a visual correction for everyday tasks? (i.e. not solely for reading purposes)	4. Do you require visual correction for reading ONLY?	5. What is your age?	6. What is your sex?	7. Please indicate the correction(s) you use for general tasks by ticking the appropriate box (used all the time or used sometimes). Leave blank the corrections that you do not use. For definitions of spectacle types, please see 'more info' below.	7.1. Single Vision Spectacles	7.2. Bi/Vari/Multifocal Spectacles	7.3. Spectacles - unsure if single vision or multifocal	7.4. Single Vision Contact Lenses	7.5. Bi/Vari/Multifocal Contact Lenses	7.6. Contact Lenses - unsure if single vision or multifocal	7.7. Choose to go without correction	8. Why do you need your everyday visual correction?	9. Please indicate the correction(s) you use to go running by ticking the appropriate box (used all the time or used sometimes). Leave blank the corrections that you do not use.	9.1. Single Vision Spectacles	9.2. Bi/Vari/Multifocal Spectacles	9.3. Spectacles - unsure if single vision or multifocal	9.4. Single Vision Contact Lenses	9.5. Bi/Vari/Multifocal Contact Lenses	9.6. Contact Lenses - unsure if single vision or multifocal	9.7. Choose to go without correction	10. Do you ever run without wearing a correction (i.e. no spectacles or contact lenses)?	10.a. If yes, what is the approximate proportion of your running that you would do without correction?	11. For how long (number of years) have you needed everyday visual correction?	12. Do you know the prescription of your spectacles?	12.a. If you selected Yes, please specify your prescription here:	13. Do you take part in any other running related exercise (e.g. sports, circuit training)?	13.a. Please indicate the correction(s) you use for running-related exercise by ticking the appropriate box (used all the time or used sometimes). Leave blank the corrections that you do not use.	13.a.1. Single Vision Spectacles	13.a.2. Bi/Vari/Multifocal Spectacles	13.a.3. Spectacles - unsure if single vision or multifocal	13.a.4. Single Vision Contact Lenses	13.a.5. Bi/Vari/Multifocal Contact Lenses	13.a.6. Contact Lenses - unsure if single vision or multifocal	13.a.7. Choose to go without correction	14. On average, what is the total distance you run per week? (please include units of distance, either miles or Kilometers)	15. What is the total time on average you would run per week?	16. On average, how many runs do you take part in per week?	17. For how long have you participated in running? Please provide your answer in years and months (e.g. 1 year and 5 months).	18. How much of this weekly running is split between running on a treadmill and running habitually such as outside or on a running track?	18.1. My running consists of:
649608-649599-66731972	Yes, I give my consent	Yes	Yes	No	26	Female		Sometimes used			Sometimes used				Short-Sighted (distance vision is blurred without correction),Astigmatism (have been described as having 'rugby-ball shaped' eyes)		Sometimes used			Sometimes used				No	Never	15	Yes	L: -4.25 and astigmatism -0.75 R: -4.25	Yes		Sometimes used			Sometimes used				40km	4 hours	4	5 years		All habitually running
649608-649599-66734939	Yes, I give my consent	Yes	Yes	No	26	Female		Used all the time			Used all the time				Short-Sighted (distance vision is blurred without correction)					Used all the time				No	Never	9	Yes	-4	Yes		Used all the time			Used all the time				3 k	Three hours	3	5		All treadmill running
649608-649599-66738928	Yes, I give my consent	Yes	Yes	No	26	Female		Used all the time			Sometimes used				Short-Sighted (distance vision is blurred without correction)		Sometimes used			Sometimes used				No		15	Yes	-3.75 and -2.25	Yes		Sometimes used			Sometimes used				8k	1hr	1-3	1yr		All habitually running
649608-649599-66739591	Yes, I give my consent	Yes	Yes	No	35	Female		Used all the time						Sometimes used	Long-Sighted (difficulty with near vision without correction),Astigmatism (have been described as having 'rugby-ball shaped' eyes)								Used all the time	Yes	All the time	10	Yes	Approx Re: +5.50/-1.25 axis unknown LE: +4.75/-1.25	No									10	30	3	6 months		All habitually running
649608-649599-66828042	Yes, I give my consent	Yes	Yes	No	51	Female		Sometimes used	Sometimes used						Long-Sighted (difficulty with near vision without correction)		Used all the time							No		45	Yes	Right: SPH +2.75 CYL -0.25 Axis 22.0 ADD +1.5 Left SPH +3.75 CYL -0.5 Axis 162.0 ADD +1.5	Yes		Used all the time							15km	2 hours	3	7 months		All habitually running
649608-649599-67161919	Yes, I give my consent	Yes	Yes	No	36	Female		Used all the time							Short-Sighted (distance vision is blurred without correction)		Used all the time							No		21	Yes	Right Eye -3.75 Left Eye -3.25	Yes		Used all the time							10km	1 hour	2	15 years		All habitually running
649608-649599-67167882	Yes, I give my consent	Yes	Yes	No	46	Male		Sometimes used			Sometimes used				Short-Sighted (distance vision is blurred without correction)		Sometimes used			Sometimes used				No	Never	36	No		No									15km	1hr15	2.5	16 years		All habitually running
649608-649599-67168419	Yes, I give my consent	Yes	Yes	No	23	Female		Sometimes used						Sometimes used	Short-Sighted (distance vision is blurred without correction)								Used all the time	Yes	All the time	5	No		No								Used all the time	45 miles	6 hours	6	2 years		All habitually running
649608-649599-67167911	Yes, I give my consent	Yes	Yes	No	47	Female			Sometimes used			Sometimes used			Short-Sighted (distance vision is blurred without correction),Astigmatism (have been described as having 'rugby-ball shaped' eyes)							Used all the time		No	Never	20 years	Yes	+2.75, +2.50	Yes						Used all the time			15-20 miles	2-3 hours	3	9 years, 9 months		Mostly habitually running
649608-649599-67169149	Yes, I give my consent	Yes	Yes	No	38	Female		Sometimes used			Used all the time				Short-Sighted (distance vision is blurred without correction)					Used all the time				No		18	Yes	-2.00	Yes					Used all the time				10-15 miles	2 hours	3	10 years 6 months		All habitually running
649608-649599-67169711	Yes, I give my consent	Yes	No
649608-649599-67169354	Yes, I give my consent	Yes	Yes	No	41	Male		Sometimes used			Sometimes used				Short-Sighted (distance vision is blurred without correction)					Used all the time				No		25 yrs	No		Yes					Used all the time				40 miles	4hrs	6	25 yrs		All habitually running
649608-649599-67166861	Yes, I give my consent	Yes	Yes	No	37	Prefer not to say		Sometimes used							Short-Sighted (distance vision is blurred without correction)								Used all the time	Yes	All the time	ten years	Yes	-1.25	Yes								Used all the time	20 miles	5 hours	four	6 years 11 months		Mostly habitually running
649608-649599-67169599	Yes, I give my consent	Yes	Yes	No	55	Male			Sometimes used			Sometimes used			Short-Sighted (distance vision is blurred without correction),Astigmatism (have been described as having 'rugby-ball shaped' eyes)						Used all the time			No		40	Yes	Right: distance -2.50, -1.00, 160.0 Right:near -0.50, -1.00, 160.0 Left: distance -2.50, -1.00, 20.0 Left:near -0.50, -1.00, 20.0	No									35 miles	5 hours	7	35 years		All habitually running
649608-649599-67171747	Yes, I give my consent	Yes	Yes	No	65	Male		Sometimes used				Used all the time	Sometimes used		Short-Sighted (distance vision is blurred without correction)		Sometimes used	Sometimes used		Sometimes used				No		25	No		Yes			Sometimes used		Sometimes used				30 miles	12	5	12 years 6 months		All habitually running
649608-649599-67172936	Yes, I give my consent	Yes	No
649608-649599-67172781	Yes, I give my consent	Yes	Yes	No	35	Female		Sometimes used			Sometimes used			Sometimes used	Short-Sighted (distance vision is blurred without correction),Astigmatism (have been described as having 'rugby-ball shaped' eyes)		Sometimes used			Sometimes used			Sometimes used	Yes	Sometimes	25	Yes	-1.75	Yes		Sometimes used			Sometimes used			Sometimes used	20 miles	4	3	15 years		Equal
649608-649599-67173093	Yes, I give my consent	Yes	Yes	No	25	Female		Sometimes used			Used all the time				Short-Sighted (distance vision is blurred without correction)					Used all the time				No	Never	10	Yes	-5.00	No									20km	2.5 hours	3	2 years		All habitually running
649608-649599-67172452	Yes, I give my consent	Yes	Yes	No	66	Female			Used all the time						Astigmatism (have been described as having 'rugby-ball shaped' eyes)			Used all the time						No	Never	50	No		No			Used all the time						7k	2 hours	2	1 year 3 months		All habitually running
649608-649599-67174109	Yes, I give my consent	Yes	Yes	No	32	Male		Used all the time							Short-Sighted (distance vision is blurred without correction),Astigmatism (have been described as having 'rugby-ball shaped' eyes)		Used all the time							No	Never	6	No		Yes		Used all the time							20 miles	3.5 hours	3	4 years 8 months		All habitually running
649608-649599-67175685	Yes, I give my consent	Yes	Yes	No	65	Female		Sometimes used			Sometimes used				Short-Sighted (distance vision is blurred without correction)					Used all the time				No		55	Yes	R: -16 L: -12.25	No									20k	2-2.5 hours	3-4	12 years		All habitually running
649608-649599-67182092	Yes, I give my consent	Yes	Yes	No	40	Female		Sometimes used			Used all the time				Short-Sighted (distance vision is blurred without correction),Astigmatism (have been described as having 'rugby-ball shaped' eyes)		Sometimes used			Used all the time				No		17	Yes	-2.25 -1.75	Yes		Sometimes used					Used all the time		20 miles	4 hours	3	19 years		All habitually running
649608-649599-67182075	Yes, I give my consent	Yes	No
649608-649599-67184639	Yes, I give my consent	Yes	Yes	No	42	Male		Used all the time							Long-Sighted (difficulty with near vision without correction),Astigmatism (have been described as having 'rugby-ball shaped' eyes)		Used all the time							No		40	Yes	+8.5	Yes		Used all the time							25km	3 hours	4	3 years		All habitually running
649608-649599-67184416	Yes, I give my consent	Yes	Yes	No	39	Female		Sometimes used			Sometimes used			Sometimes used	Short-Sighted (distance vision is blurred without correction)					Sometimes used			Sometimes used	Yes	All the time	18 years	Yes	2.0	Yes					Sometimes used			Sometimes used	10km	90mins	2	2 yrs 3 months		All habitually running
649608-649599-67187805	Yes, I give my consent	Yes	Yes	No	26	Male		Used all the time							Short-Sighted (distance vision is blurred without correction)		Used all the time							No	Never	6	No		No									40 miles	4 hours	7	6 years		All habitually running
649608-649599-67188540	Yes, I give my consent	Yes	Yes	No	42	Female		Used all the time		Used all the time					Short-Sighted (distance vision is blurred without correction)				Used all the time					No		36	No		Yes				Used all the time					20 km	20km	3-4	3 years		All habitually running
649608-649599-67194776	Yes, I give my consent	Yes	Yes	No	38	Male		Used all the time							Short-Sighted (distance vision is blurred without correction),Astigmatism (have been described as having 'rugby-ball shaped' eyes)								Used all the time	Yes	All the time	26	No		No								Used all the time	20 km	2.5 hours	2	2y10 months		All habitually running
649608-649599-67201806	Yes, I give my consent	Yes	Yes	No	57	Female		Used all the time							Short-Sighted (distance vision is blurred without correction)		Used all the time							No		30	No		Yes		Used all the time							25 miles	4 hours	5	44 years		All habitually running
649608-649599-67215184	Yes, I give my consent	Yes	Yes	No	45	Male		Used all the time							Astigmatism (have been described as having 'rugby-ball shaped' eyes)		Used all the time							Yes	Sometimes	1t	No		No									40km	5 hours	5	15 yeard		All habitually running
649608-649599-67236284	Yes, I give my consent	Yes	Yes	No	23	Female		Sometimes used			Sometimes used				Short-Sighted (distance vision is blurred without correction)					Used all the time				No		12	No		No									25km	3hours	3	5 years 1 month		All habitually running
649608-649599-67334651	Yes, I give my consent	Yes	No
649608-649599-67334659	Yes, I give my consent	Yes	Yes	No	45	Female		Sometimes used			Sometimes used				Short-Sighted (distance vision is blurred without correction)								Used all the time	Yes	All the time	25	Yes	1.75	Yes					Sometimes used				15	2-3 hours	2-3	8 months		All habitually running
649608-649599-67334913	Yes, I give my consent	Yes	Yes	No	49	Female			Used all the time			Sometimes used			Short-Sighted (distance vision is blurred without correction)			Used all the time			Sometimes used			No		39	Yes	R -2.25/-1.25x15 L -3.00/-0.75x170	Yes			Used all the time			Sometimes used			35km	3.5hrs	4	14 years approx		All habitually running
649608-649599-67335857	Yes, I give my consent	Yes	No
649608-649599-67336432	Yes, I give my consent	Yes	Yes	No	54	Female			Used all the time						Short-Sighted (distance vision is blurred without correction),Long-Sighted (difficulty with near vision without correction)									Yes	All the time	5 years	No		No									25km	2 hours	4	10 years		All habitually running
649608-649599-67338742	Yes, I give my consent	Yes	Yes	No	39	Female		Used all the time							Short-Sighted (distance vision is blurred without correction),Astigmatism (have been described as having 'rugby-ball shaped' eyes)		Sometimes used							Yes	Sometimes	15	No		Yes		Sometimes used							25km	3hours	5	5 years		Equal
649608-649599-67339605	Yes, I give my consent	Yes	Yes	No	62	Male			Used all the time		Sometimes used				Short-Sighted (distance vision is blurred without correction)			Used all the time						No	Never	47	Yes	-2.75/-0.5 -2.50/0.5 Add +2.50	Yes					Used all the time				50km	35 hours	7	2 years and 2 months		Mostly treadmill running
649608-649599-67339961	Yes, I give my consent	Yes	Yes	No	41	Female		Used all the time			Sometimes used				Short-Sighted (distance vision is blurred without correction)		Used all the time			Sometimes used				No		30	Yes	R: -3.00 L: -2.25	Yes		Used all the time			Sometimes used				10km	1hr	2	25years		All habitually running
649608-649599-67341359	Yes, I give my consent	Yes	Yes	No	30	Female		Used all the time			Used all the time				Short-Sighted (distance vision is blurred without correction),Astigmatism (have been described as having 'rugby-ball shaped' eyes)					Used all the time				No	Never	ever - ie ca. 4 yo	Yes	-4.75 bith eyes for short sightedness	Yes					Used all the time				40 km	4h	4-7	7 years 1 month		All habitually running
649608-649599-67341289	Yes, I give my consent	Yes	Yes	No	32	Male		Used all the time			Sometimes used				Astigmatism (have been described as having 'rugby-ball shaped' eyes)		Sometimes used						Sometimes used	Yes	Sometimes	20	Yes	RE : -1.00/-1.00X80 LE: -0.75/-2.50X80	Yes		Sometimes used						Sometimes used	40km	4 hours	4/5	5 years		Equal
649608-649599-67342146	Yes, I give my consent	Yes	Yes	No	54	Male		Sometimes used	Sometimes used		Sometimes used			Sometimes used	Short-Sighted (distance vision is blurred without correction),Long-Sighted (difficulty with near vision without correction),Astigmatism (have been described as having 'rugby-ball shaped' eyes)								Used all the time	Yes	All the time	25	No		No									70-200km	7-21 hours	7-21	10 years		All habitually running
649608-649599-67342198	Yes, I give my consent	Yes	Yes	No	30	Female		Used all the time							Short-Sighted (distance vision is blurred without correction)		Used all the time							No		15	No		No									10km	90 minutes	3	9 years		All habitually running
649608-649599-67341820	Yes, I give my consent	Yes	Yes	No	52	Female			Sometimes used					Sometimes used	Short-Sighted (distance vision is blurred without correction)								Used all the time	Yes	All the time	36	Yes	-1.75, -2	No									5km	35 min	1	4 years		All habitually running
649608-649599-67342828	Yes, I give my consent	Yes	Yes	No	16	Female		Used all the time						Sometimes used	Short-Sighted (distance vision is blurred without correction)								Used all the time	Yes	All the time	10 years	Yes	Right-2.25 Left-4.25	Yes								Used all the time	Around 5k	30 mins	1 per week	2 years since starting park run		Mostly habitually running
649608-649599-67343125	Yes, I give my consent	Yes	Yes	No	34	Female		Sometimes used			Sometimes used				Short-Sighted (distance vision is blurred without correction),Astigmatism (have been described as having 'rugby-ball shaped' eyes)		Sometimes used			Sometimes used				No		27	Yes	-6 and -5.75 for contact lenses (higher for glasses but I can't remember exactly how much. -7ish I think?)	Yes		Sometimes used			Sometimes used				15	90 minutes	2	7 years and 3 months		Mostly habitually running
649608-649599-67344224	Yes, I give my consent	Yes	Yes	No	40	Female		Used all the time			Used all the time				Short-Sighted (distance vision is blurred without correction),Astigmatism (have been described as having 'rugby-ball shaped' eyes)					Used all the time				No	Never	34	Yes	-5.50/-1.75x5 -5.25/-1.50x10	Yes					Used all the time				6	40 mins	1	10 years		All habitually running
649608-649599-67344577	Yes, I give my consent	Yes	Yes	No	40	Male		Used all the time			Sometimes used				Short-Sighted (distance vision is blurred without correction)		Used all the time			Sometimes used				No		28	Yes	-7.25 L + R	No		Used all the time			Sometimes used				15km	90 minutes	2	8 years 7 months		All habitually running
649608-649599-67345073	Yes, I give my consent	Yes	Yes	No	29	Female		Used all the time			Sometimes used				Short-Sighted (distance vision is blurred without correction)		Sometimes used						Sometimes used	Yes	Sometimes	10	No		No									9km	90 mins	3	3 years		All habitually running
649608-649599-67345720	Yes, I give my consent	Yes	Yes	No	50	Male		Used all the time							Long-Sighted (difficulty with near vision without correction),Other								Used all the time	No	Never	5	No		No								Used all the time	50	5 hours	7	40 years		Mostly habitually running
649608-649599-67345835	Yes, I give my consent	Yes	Yes	No	27	Male				Sometimes used			Sometimes used		Short-Sighted (distance vision is blurred without correction)				Sometimes used			Sometimes used		No		20	Yes	-4.5L, -4.0R	Yes							Used all the time		5km	1hr	2	2 years		All habitually running
649608-649599-67346352	Yes, I give my consent	Yes	Yes	No	26	Female		Used all the time							Long-Sighted (difficulty with near vision without correction),Astigmatism (have been described as having 'rugby-ball shaped' eyes)								Used all the time	Yes	All the time	24 years	Yes	R:+3.75/-1.75x162 L:+3.50/-0.50x170	Yes								Used all the time	20km	2hours	3	4/5years		All habitually running
649608-649599-67346116	Yes, I give my consent	Yes	Yes	No	47	Female			Used all the time		Sometimes used				Short-Sighted (distance vision is blurred without correction),Astigmatism (have been described as having 'rugby-ball shaped' eyes)					Used all the time				No		45	Yes	EE has -2.00/-5.00x99	Yes			Sometimes used		Sometimes used			Sometimes used	15k	1.5 hours	2-3	6 years		Mostly habitually running
649608-649599-67345807	Yes, I give my consent	Yes	Yes	No	47	Male			Used all the time						Short-Sighted (distance vision is blurred without correction)			Used all the time		Sometimes used				No		36	Yes	R -3.75sph / -0.75 cyl axis 100, +1.25 near add L -4.50sph / -0.50 cyl axis 130, +1.25 near add	Yes			Used all the time		Sometimes used				25 miles	4 hours	5	8 years 4 months		All habitually running
649608-649599-67347251	Yes, I give my consent	Yes	Yes	No	38	Female		Used all the time			Sometimes used				Short-Sighted (distance vision is blurred without correction),Astigmatism (have been described as having 'rugby-ball shaped' eyes)					Used all the time				No	Never	30	No		No									15km	2hrs	3	2 years		All habitually running
649608-649599-67347942	Yes, I give my consent	Yes	Yes	No	58	Female			Used all the time				Sometimes used		Short-Sighted (distance vision is blurred without correction)		Used all the time					Sometimes used		Yes	Sometimes	43	No		No									18	4hrs	3	12		All habitually running
649608-649599-67348217	Yes, I give my consent	Yes	Yes	No	44	Female		Used all the time							Short-Sighted (distance vision is blurred without correction)		Used all the time							No	Never	25	Yes	4.5	Yes		Used all the time							60miles	Don't know	4	7 years		All habitually running
649608-649599-67348831	Yes, I give my consent	Yes	Yes	No	45	Male		Used all the time							Short-Sighted (distance vision is blurred without correction)		Used all the time							Yes	Sometimes	30	No		Yes		Sometimes used							25	2.5	2	23 years		All habitually running
649608-649599-67349035	Yes, I give my consent	Yes	Yes	No	49	Female			Used all the time		Sometimes used				Short-Sighted (distance vision is blurred without correction),Long-Sighted (difficulty with near vision without correction)					Used all the time				No		3 years	Yes	Right eye 0.5+ left eye 3.5+	Yes		Sometimes used			Used all the time				5k	40 mins	1	20 years		All habitually running
649608-649599-67349306	Yes, I give my consent	Yes	Yes	No	28	Female		Used all the time							Short-Sighted (distance vision is blurred without correction)								Used all the time	Yes	All the time	16	Yes	left -3.75, right -1.75	Yes		Sometimes used						Sometimes used	20 miles	3 hours	3	4 years and 2 months		Mostly habitually running
649608-649599-67349695	Yes, I give my consent	Yes	Yes	No	38	Female		Sometimes used			Sometimes used				Short-Sighted (distance vision is blurred without correction)		Sometimes used			Sometimes used				No	Never	25	Yes	R - 4.00/-0.25x180 L - 3.75/-0.25x180	Yes		Sometimes used			Sometimes used				35 miles	6 hours	5	15 years		All habitually running
649608-649599-67350428	Yes, I give my consent	Yes	Yes	No	38	Female		Used all the time			Sometimes used				Short-Sighted (distance vision is blurred without correction)		Used all the time							No		22 years	No		No		Used all the time							20km	2 hours	4	3 years and 7 months		All habitually running
649608-649599-67353523	Yes, I give my consent	Yes	Yes	No	25	Female		Sometimes used			Sometimes used				Short-Sighted (distance vision is blurred without correction),Long-Sighted (difficulty with near vision without correction)								Used all the time	Yes	All the time	12	No		No									30 - 35 miles	5 - 6 hours	4 - 5	1 year and 7 months (less approx. 3 months out with injury)		All habitually running
649608-649599-67354212	Yes, I give my consent	Yes	Yes	No	47	Male			Sometimes used						Short-Sighted (distance vision is blurred without correction)			Sometimes used						Yes	Sometimes	40	Yes	R -1.25 L -1.00	Yes			Sometimes used						25 miles	5 hours	3	4 years and 2 months		All habitually running
649608-649599-67354906	Yes, I give my consent	Yes	Yes	No	55	Female			Used all the time						Short-Sighted (distance vision is blurred without correction),Long-Sighted (difficulty with near vision without correction)			Used all the time						Yes	Sometimes	45	No		No			Used all the time						5 miles	1 hour	2	40 years		Mostly habitually running
649608-649599-67355277	Yes, I give my consent	Yes	Yes	No	33	Female		Used all the time							Short-Sighted (distance vision is blurred without correction),Astigmatism (have been described as having 'rugby-ball shaped' eyes)								Used all the time	Yes	All the time	30	Yes	R +3.25 L +2.75	Yes								Used all the time	12 miles	120 minutes	3	15 years		All habitually running
649608-649599-67355420	Yes, I give my consent	Yes	Yes	No	48	Female		Sometimes used							Short-Sighted (distance vision is blurred without correction)								Used all the time	Yes	All the time	30	Yes	R: -1.75/-0.25x180 L: - 1.75/-0.50x170	Yes								Used all the time	25km	2.5hours	3	35years		Equal
649608-649599-67356010	Yes, I give my consent	Yes	Yes	No	42	Male		Used all the time						Sometimes used	Short-Sighted (distance vision is blurred without correction)		Used all the time						Sometimes used	Yes	Sometimes	10	Yes	-2 in each eye	No									60 miles	7 hours	10	20+ years		All habitually running
649608-649599-67359803	Yes, I give my consent	Yes	Yes	No	63	Male		Sometimes used							Short-Sighted (distance vision is blurred without correction)		Used all the time							No		40	No		No		Used all the time							10 KM	60 mins	2	11 years 4 months		All habitually running
649608-649599-67359989	Yes, I give my consent	Yes	Yes	No	56	Female			Used all the time						Short-Sighted (distance vision is blurred without correction),Long-Sighted (difficulty with near vision without correction),Astigmatism (have been described as having 'rugby-ball shaped' eyes)			Used all the time						No	Never	48	Yes	R - 5.00 +2.50 +1.50 L - 4.50 - 1.25 162 +2.50 +1.50 BVD 11.00	Yes			Used all the time						20 — 30 km	2.5 hours	3 or 4	5 Years		All habitually running
649608-649599-67361154	Yes, I give my consent	Yes	Yes	No	61	Male		Sometimes used	Used all the time						Long-Sighted (difficulty with near vision without correction),Astigmatism (have been described as having 'rugby-ball shaped' eyes)								Used all the time	Yes	All the time	15	No		No								Used all the time	50km	5 hours	6	55 years		All habitually running
649608-649599-67361679	Yes, I give my consent	Yes	Yes	No	52	Female		Sometimes used	Used all the time						Short-Sighted (distance vision is blurred without correction),Long-Sighted (difficulty with near vision without correction)								Used all the time	Yes	All the time	3 years	No		Yes								Used all the time	10 miles	2 hours	3	10 years		All habitually running
649608-649599-67363708	Yes, I give my consent	Yes	Yes	No	51	Female			Used all the time						Short-Sighted (distance vision is blurred without correction),Astigmatism (have been described as having 'rugby-ball shaped' eyes)			Used all the time				Used all the time		No	Never	40+ years	No		Yes			Used all the time						20 miles +	3hours	3-4	10 years +		All habitually running
649608-649599-67371396	Yes, I give my consent	Yes	Yes	No	31	Prefer not to say		Used all the time			Sometimes used				Short-Sighted (distance vision is blurred without correction),Astigmatism (have been described as having 'rugby-ball shaped' eyes)		Used all the time							No	Never	12	No		No		Used all the time							Not sure	1hr	2	3 months		All habitually running
649608-649599-67375958	Yes, I give my consent	Yes	Yes	No	48	Male		Used all the time							Short-Sighted (distance vision is blurred without correction),Astigmatism (have been described as having 'rugby-ball shaped' eyes)		Used all the time							No		23	No		Yes		Used all the time							50km	7 hours	5	3 years		All habitually running
649608-649599-67378090	Yes, I give my consent	Yes	No
649608-649599-67379305	Yes, I give my consent	Yes	Yes	No	53	Female			Used all the time						Short-Sighted (distance vision is blurred without correction),Astigmatism (have been described as having 'rugby-ball shaped' eyes)			Used all the time						No	Never	45	Yes	R -4 L -4.75	Yes			Used all the time						10 miles	1.5-2 hours	3	6 years 3 months		All habitually running
649608-649599-67387986	Yes, I give my consent	Yes	No
649608-649599-67440493	Yes, I give my consent	Yes	Yes	No	43	Male		Used all the time							Short-Sighted (distance vision is blurred without correction)								Used all the time	Yes	All the time	20	No		No									10km	1 hour	1	3 years		All habitually running
649608-649599-67441487	Yes, I give my consent	Yes	Yes	No	47	Female			Used all the time						Short-Sighted (distance vision is blurred without correction),Astigmatism (have been described as having 'rugby-ball shaped' eyes),Other								Used all the time	Yes	All the time	25	No		No								Used all the time	12km	90 mins	3	10 years		All habitually running
649608-649599-67441776	Yes, I give my consent	Yes	Yes	No	66	Female			Used all the time						Short-Sighted (distance vision is blurred without correction),Astigmatism (have been described as having 'rugby-ball shaped' eyes)			Used all the time						No		50	Yes	Right: SPH: -2.50 | CYL: -0.25 | AXIS: 80 | ADD: +2.50 Left: SPH: -3.00 | CYL: 0 | AXIS: | ADD: None PD: Right: | Left: Notes: I have non age-related Macular degeneration in my left eye. The prescription for the left eye says Sph -3.00 and then (To Balance.)	No			Used all the time						20 miles	4 hours	5	10 years 0 months		All habitually running
649608-649599-67442633	Yes, I give my consent	Yes	Yes	No	40	Female		Used all the time			Used all the time				Short-Sighted (distance vision is blurred without correction),Astigmatism (have been described as having 'rugby-ball shaped' eyes)		Sometimes used			Sometimes used			Sometimes used	Yes	Sometimes	27	Yes	1.25 0.75	Yes								Sometimes used	10k	70mins	2	8 yrs		All habitually running
649608-649599-67442973	Yes, I give my consent	Yes	Yes	No	38	Male		Used all the time			Sometimes used				Short-Sighted (distance vision is blurred without correction),Astigmatism (have been described as having 'rugby-ball shaped' eyes)		Sometimes used			Sometimes used				No	Never	33	Yes	Left (-6.5) Right (-7.5)	Yes		Sometimes used			Sometimes used				40 miles	6 hours	6	25 years		Mostly habitually running
649608-649599-67443102	Yes, I give my consent	Yes	Yes	No	34	Female		Sometimes used			Used all the time				Short-Sighted (distance vision is blurred without correction)					Used all the time				No		17	Yes	-3.75	Yes					Used all the time				5-10km	2 hours	2-3	3 years		Mostly habitually running
649608-649599-67442605	Yes, I give my consent	Yes	Yes	No	38	Female		Sometimes used			Sometimes used			Sometimes used	Short-Sighted (distance vision is blurred without correction)		Sometimes used			Sometimes used				No		15	Yes	R -2.0 L -2.0	Yes		Sometimes used			Sometimes used				12 miles	120 mins	3	2 years		All habitually running
649608-649599-67443089	Yes, I give my consent	Yes	Yes	No	63	Male			Sometimes used					Sometimes used	Long-Sighted (difficulty with near vision without correction)			Sometimes used					Sometimes used	Yes	Sometimes	10	No		Yes			Sometimes used					Sometimes used	15 kilometers	90 minutes	3	4 years 8 months		Mostly habitually running
649608-649599-67445268	Yes, I give my consent	No
649608-649599-67438310	Yes, I give my consent	Yes	Yes	No	52	Female			Used all the time					Sometimes used	Short-Sighted (distance vision is blurred without correction),Long-Sighted (difficulty with near vision without correction)			Sometimes used					Used all the time	Yes	All the time	20	No		No									25km	2.5 hours	3	8 years 5 months		All habitually running
649608-649599-67445696	Yes, I give my consent	Yes	Yes	No	32	Male		Used all the time			Sometimes used			Sometimes used	Astigmatism (have been described as having 'rugby-ball shaped' eyes)		Sometimes used			Sometimes used			Sometimes used	Yes	Sometimes	10	Yes	L Cylindrical-1.75, R Cylindrical-0.75	Yes		Sometimes used			Sometimes used			Sometimes used	65km	5h	6	8 years 10 months		All habitually running
649608-649599-67446249	Yes, I give my consent	Yes	Yes	No	37	Female		Sometimes used			Sometimes used				Short-Sighted (distance vision is blurred without correction),Astigmatism (have been described as having 'rugby-ball shaped' eyes)		Sometimes used			Sometimes used				No	Never	26	No		No		Sometimes used			Sometimes used				5km	45mins	1	2 years		All habitually running
649608-649599-67446876	Yes, I give my consent	Yes	Yes	No	27	Female		Used all the time			Sometimes used				Short-Sighted (distance vision is blurred without correction)					Used all the time				No		10	Yes	-4.0	Yes		Sometimes used			Sometimes used				10km	2 hours	1-2	2 years		Mostly habitually running
649608-649599-67447400	Yes, I give my consent	Yes	Yes	No	40	Female		Used all the time							Short-Sighted (distance vision is blurred without correction)		Used all the time							No	Never	25	No		No		Used all the time							15 miles	20 miles	3	3 years 10 months		All habitually running
649608-649599-67447422	Yes, I give my consent	Yes	Yes	No	40	Female		Used all the time							Short-Sighted (distance vision is blurred without correction)		Used all the time							No	Never	22	No		Yes		Used all the time							15km	90mins	3	5 years		All habitually running
649608-649599-67447578	Yes, I give my consent	Yes	Yes	No	51	Female			Used all the time						Short-Sighted (distance vision is blurred without correction),Astigmatism (have been described as having 'rugby-ball shaped' eyes)			Used all the time			Sometimes used			No		34	Yes	-4.25 & -4	Yes			Used all the time			Sometimes used			15k	2	2	3		All habitually running
649608-649599-67447585	Yes, I give my consent	Yes	Yes	No	26	Female		Used all the time			Sometimes used				Short-Sighted (distance vision is blurred without correction)					Sometimes used				Yes	Sometimes	4	Yes	-0.25 and -1.5	Yes							Sometimes used		5	60 mins	2	5-10 years		Equal
649608-649599-67447976	Yes, I give my consent	Yes	Yes	No	50	Female		Sometimes used			Sometimes used				Short-Sighted (distance vision is blurred without correction)		Sometimes used			Sometimes used				No	Never	35	Yes	-3.50/-3.25	No									15 miles	2.5 hours	3	8 years		All habitually running
649608-649599-67447634	Yes, I give my consent	Yes	Yes	No	54	Male			Used all the time						Short-Sighted (distance vision is blurred without correction),Long-Sighted (difficulty with near vision without correction),Astigmatism (have been described as having 'rugby-ball shaped' eyes)		Sometimes used	Used all the time						No		30	No		No			Used all the time						30miles	5hr	5	15		All habitually running
649608-649599-67448242	Yes, I give my consent	Yes	Yes	No	47	Female			Used all the time						Astigmatism (have been described as having 'rugby-ball shaped' eyes)								Used all the time	Yes	All the time	40	No		No								Used all the time	20 miles	4 hours	5-6	3 years 1 month		Mostly habitually running
649608-649599-67449187	Yes, I give my consent	Yes	No
649608-649599-67448530	Yes, I give my consent	Yes	Yes	No	45	Female		Used all the time						Sometimes used	Short-Sighted (distance vision is blurred without correction)								Used all the time	Yes	All the time	20	No		No								Used all the time	10km	1.5 hours	3	2 weeks		All habitually running
649608-649599-67449524	Yes, I give my consent	Yes	Yes	No	54	Female			Used all the time						Short-Sighted (distance vision is blurred without correction),Long-Sighted (difficulty with near vision without correction)			Sometimes used						Yes	Sometimes	4	No		Yes			Sometimes used						3 miles	35 minutes	1	10 years 3 months		All habitually running
649608-649599-67449645	Yes, I give my consent	Yes	Yes	No	62	Female		Sometimes used							Short-Sighted (distance vision is blurred without correction)								Used all the time	Yes	All the time	40	Yes	-1.50	Yes								Used all the time	15miles	150min	3	21 years 8months		All habitually running
649608-649599-67449225	Yes, I give my consent	Yes	Yes	No	46	Female		Used all the time							Short-Sighted (distance vision is blurred without correction),Astigmatism (have been described as having 'rugby-ball shaped' eyes)		Used all the time							Yes	Sometimes	32	No		Yes									25km	3 hours	3	4 years and 2 months		All habitually running
649608-649599-67450495	Yes, I give my consent	Yes	Yes	No	50	Female			Sometimes used						Short-Sighted (distance vision is blurred without correction)			Sometimes used						Yes	All the time	2	No		No			Sometimes used						5	2 hrs	5	5 years		Mostly treadmill running
649608-649599-67448085	Yes, I give my consent	Yes	Yes	No	44	Male		Used all the time							Short-Sighted (distance vision is blurred without correction)		Sometimes used			Sometimes used				No	Never	35	Yes	-3.75/-4.00	No									30 miles	5 hours	3 or 4	12 years		Mostly habitually running
649608-649599-67452569	Yes, I give my consent	No
649608-649599-67452325	Yes, I give my consent	Yes	Yes	No	55	Female		Sometimes used			Sometimes used				Short-Sighted (distance vision is blurred without correction)					Sometimes used			Sometimes used	Yes	Sometimes	25-30 years	Yes	R -1.00 L -0.75	No									30-35 miles	5-6 hours	4-5	10		Mostly habitually running
649608-649599-67453135	Yes, I give my consent	Yes	Yes	No	51	Male		Used all the time							Short-Sighted (distance vision is blurred without correction),Astigmatism (have been described as having 'rugby-ball shaped' eyes)		Used all the time							No		42	No		Yes		Used all the time							20km	2 hours	3	20 years		All habitually running
649608-649599-67453690	Yes, I give my consent	Yes	Yes	No	54	Female			Used all the time						Short-Sighted (distance vision is blurred without correction),Long-Sighted (difficulty with near vision without correction),Other		Used all the time							Yes	All the time	40+ years	No		Yes		Used all the time							20m	2.5h	5	10y		All habitually running
649608-649599-67453500	Yes, I give my consent	Yes	Yes	No	43	Female		Used all the time							Short-Sighted (distance vision is blurred without correction)		Sometimes used			Sometimes used				No	Never	33	Yes	-3.5 0.75 120	Yes		Sometimes used			Sometimes used				35 miles	5 hours	7	4 years 7 months		All habitually running
649608-649599-67452262	Yes, I give my consent	Yes	Yes	No	28	Female		Sometimes used			Sometimes used				Short-Sighted (distance vision is blurred without correction),Astigmatism (have been described as having 'rugby-ball shaped' eyes)					Used all the time				No		12	No		Yes					Sometimes used			Sometimes used	12miles	14miles	3	10 years		Mostly habitually running
649608-649599-67454441	Yes, I give my consent	Yes	Yes	No	56	Female			Used all the time						Short-Sighted (distance vision is blurred without correction),Long-Sighted (difficulty with near vision without correction)								Used all the time	Yes	All the time	9	No		Yes								Used all the time	10	180 mins	3	4years		All habitually running
649608-649599-67454033	Yes, I give my consent	Yes	Yes	No	60	Male			Used all the time						Short-Sighted (distance vision is blurred without correction)			Used all the time						No		51	No		Yes			Used all the time						20km	2 hours	4	4years 2 months		All habitually running
649608-649599-67455007	Yes, I give my consent	Yes	Yes	No	47	Female			Used all the time						Long-Sighted (difficulty with near vision without correction)								Used all the time	Yes	All the time	5 years	No		Yes								Used all the time	8 kms	1 hour	2	20 years		All habitually running
649608-649599-67455498	Yes, I give my consent	Yes	Yes	No	43	Female		Used all the time			Sometimes used				Short-Sighted (distance vision is blurred without correction)					Used all the time				No		22	Yes	Left -2.50. Right -1.25	Yes					Used all the time				12	1hr10min	2	10		All habitually running
649608-649599-67456945	Yes, I give my consent	No
649608-649599-67456943	Yes, I give my consent	Yes	Yes	No	32	Female		Used all the time							Short-Sighted (distance vision is blurred without correction)		Used all the time							Yes	Never	12	Yes	-0.5	Yes		Used all the time							20km	2 hours	3	12 years		All habitually running
649608-649599-67457279	Yes, I give my consent	Yes	Yes	No	51	Female			Used all the time						Short-Sighted (distance vision is blurred without correction)			Used all the time						No		48	No		Yes			Used all the time						20 km	3 hours	3	4 years		All habitually running
649608-649599-67457362	Yes, I give my consent	Yes	Yes	No	46	Female		Sometimes used	Sometimes used					Sometimes used	Long-Sighted (difficulty with near vision without correction),Astigmatism (have been described as having 'rugby-ball shaped' eyes)			Sometimes used					Sometimes used	Yes	Sometimes	2	Yes	Right sphere +1.00 cylinder -0.75 axis 90 Left sphere +1.0 cylinder -0.5 axis 85	Yes			Sometimes used					Sometimes used	10Km	1hour	2	10 years 6 months		Mostly habitually running
649608-649599-67458911	Yes, I give my consent	Yes	Yes	No	51	Male		Sometimes used	Sometimes used			Sometimes used			Short-Sighted (distance vision is blurred without correction)								Used all the time	Yes	All the time	7	Yes	-2	Yes								Used all the time	20km	2.5	3	10 years		Mostly habitually running
649608-649599-67459067	Yes, I give my consent	Yes	Yes	No	53	Male		Used all the time			Used all the time				Short-Sighted (distance vision is blurred without correction)		Used all the time			Used all the time				No		43	Yes	-11	Yes		Used all the time			Used all the time				20m	2:40	3	13y 6m		Mostly habitually running
649608-649599-67459587	Yes, I give my consent	Yes	Yes	No	46	Male		Sometimes used			Sometimes used				Short-Sighted (distance vision is blurred without correction)					Used all the time				No	Never	30	Yes	-4.25	Yes		Sometimes used			Sometimes used				80km	7 hours	7	13 years 1 month		All habitually running
649608-649599-67460601	Yes, I give my consent	Yes	Yes	No	71	Female			Used all the time						Don't Know			Sometimes used						Yes	Sometimes	30	No		No			Sometimes used						6-7k	2 -3 hours	2	2-3 years		All habitually running
649608-649599-67461289	Yes, I give my consent	No
649608-649599-67462481	Yes, I give my consent	Yes	No
649608-649599-67465573	Yes, I give my consent	No
649608-649599-67465946	Yes, I give my consent	Yes	Yes	No	40	Female		Used all the time							Short-Sighted (distance vision is blurred without correction)		Used all the time							No	Never	1	No		Yes		Used all the time							15km	2 hours	3	16 years		All habitually running
649608-649599-67466657	Yes, I give my consent	Yes	No
649608-649599-67466623	Yes, I give my consent	Yes	Yes	No	51	Female		Sometimes used							Short-Sighted (distance vision is blurred without correction)								Used all the time	Yes	All the time	5	No		No									35 miles	5-6 hours	4	10 years		All habitually running
649608-649599-67467308	Yes, I give my consent	Yes	Yes	No	24	Female				Used all the time			Sometimes used	Sometimes used	Short-Sighted (distance vision is blurred without correction)								Used all the time	Yes	All the time	4	No		Yes								Used all the time	30	3hrs	4	1 year		All habitually running
649608-649599-67468201	Yes, I give my consent	Yes	No
649608-649599-67467853	Yes, I give my consent	Yes	Yes	No	61	Female		Used all the time							Short-Sighted (distance vision is blurred without correction)		Used all the time							No	Never	44	No		Yes		Used all the time							6 miles	85 mins	2	11 years 8 months		All habitually running
649608-649599-67468261	Yes, I give my consent	Yes	Yes	No	48	Female		Sometimes used	Used all the time						Short-Sighted (distance vision is blurred without correction),Astigmatism (have been described as having 'rugby-ball shaped' eyes)			Used all the time						Yes	Sometimes	28	Yes	R: +0.25, -2.00, 20.0, +1.75 L +0.50, -2.25, 175.0, +1.75	No			Used all the time						15km	2 hours	3	2 years 11months		All habitually running
649608-649599-67468730	Yes, I give my consent	Yes	Yes	No	32	Female		Used all the time			Used all the time				Short-Sighted (distance vision is blurred without correction),Astigmatism (have been described as having 'rugby-ball shaped' eyes)					Used all the time			Used all the time	Yes	Sometimes	15	No		No					Used all the time				15k	2 hours 40mins	3	3 years		All habitually running
649608-649599-67468224	Yes, I give my consent	Yes	Yes	No	51	Female		Sometimes used							Short-Sighted (distance vision is blurred without correction),Astigmatism (have been described as having 'rugby-ball shaped' eyes)									Yes	All the time	34 years	No		Yes									5k	40 minutes	1	3 years		All habitually running
649608-649599-67476283	Yes, I give my consent	Yes	Yes	No	55	Male		Sometimes used							Short-Sighted (distance vision is blurred without correction),Astigmatism (have been described as having 'rugby-ball shaped' eyes)								Used all the time	Yes	All the time	52	No		No									15 km	2 hours	3	20 years		All habitually running
649608-649599-67476619	Yes, I give my consent	Yes	Yes	No	51	Male			Sometimes used			Used all the time			Short-Sighted (distance vision is blurred without correction)			Sometimes used			Used all the time			No	Never	45	No		Yes						Used all the time			10K	1hout	2	30		Equal
649608-649599-67477755	Yes, I give my consent	Yes	Yes	No	51	Female			Used all the time						Short-Sighted (distance vision is blurred without correction)			Sometimes used		Sometimes used			Sometimes used	Yes	Sometimes	38	Yes	-1.25	No									0-5	30 minutes	1	5 years		All habitually running
649608-649599-67479305	Yes, I give my consent	Yes	Yes	No	57	Female			Sometimes used						Long-Sighted (difficulty with near vision without correction)								Used all the time	Yes	All the time	10	No		Yes								Used all the time	27k	3hrs	5	1 month		Equal
649608-649599-67469338	Yes, I give my consent	Yes	Yes	No	49	Male		Used all the time							Short-Sighted (distance vision is blurred without correction)		Used all the time							No		34	Yes	-9 and -8.25	No									10km	60 minutes	2	6 years 8 months		All habitually running
649608-649599-67480516	Yes, I give my consent	Yes	Yes	No	64	Female			Used all the time			Used all the time			Short-Sighted (distance vision is blurred without correction),Astigmatism (have been described as having 'rugby-ball shaped' eyes)			Used all the time			Used all the time			No		40	No		Yes						Used all the time			30 miles	3 hours plus	3-4	45 years		All habitually running
649608-649599-67480733	Yes, I give my consent	Yes	Yes	No	22	Male		Used all the time							Short-Sighted (distance vision is blurred without correction)								Used all the time	Yes	All the time	7	Yes	-1.5	Yes								Used all the time	5km	30 minutes	1	4 years (but irregularly)		Mostly habitually running
649608-649599-67489581	Yes, I give my consent	Yes	Yes	No	66	Male			Sometimes used		Sometimes used	Sometimes used			Long-Sighted (difficulty with near vision without correction)								Used all the time	Yes	All the time	15	Yes	R +1.75 -0.5 92 L +1.25 -0.5 80	No									20	3 hours	3	4 years 6 months		All habitually running
649608-649599-67491456	Yes, I give my consent	Yes	Yes	No	58	Male			Used all the time						Short-Sighted (distance vision is blurred without correction)			Used all the time						No		48	Yes	R = -3.5 L = -4.0	Yes			Used all the time				Sometimes used		20K	2 hrs	4	3 years 4 months		All habitually running
649608-649599-67508408	Yes, I give my consent	Yes	Yes	No	32	Male				Used all the time					Short-Sighted (distance vision is blurred without correction),Long-Sighted (difficulty with near vision without correction)				Used all the time					No		9	No		Yes				Used all the time					80	7hrs	7	16 years		Equal
649608-649599-67516886	Yes, I give my consent	Yes	Yes	No	48	Female		Sometimes used							Short-Sighted (distance vision is blurred without correction)								Used all the time	Yes	All the time	25	No		Yes								Used all the time	33 miles	5 hours	5	15 years 10 months		All habitually running
649608-649599-67517477	Yes, I give my consent	Yes	Yes	No	48	Male			Used all the time						Astigmatism (have been described as having 'rugby-ball shaped' eyes)			Used all the time						No	Never	24	No		Yes			Used all the time						25 miles	4 hours	4	9 years		All habitually running
649608-649599-67518061	Yes, I give my consent	Yes	Yes	No	38	Female		Used all the time			Sometimes used				Short-Sighted (distance vision is blurred without correction)					Sometimes used			Sometimes used	Yes	Sometimes	20	No		Yes							Sometimes used	Sometimes used	20km	2.5 hrs	2	18yrs		Mostly habitually running
649608-649599-67527244	Yes, I give my consent	Yes	Yes	No	62	Female			Used all the time						Astigmatism (have been described as having 'rugby-ball shaped' eyes)			Used all the time						No	Never	45	No		Yes			Used all the time						20 miles	4 hours	4 -6	14 years
649608-649599-67563873	Yes, I give my consent	Yes	Yes	Yes
649608-649599-67561307	Yes, I give my consent	Yes	Yes	No	52	Male			Used all the time						Astigmatism (have been described as having 'rugby-ball shaped' eyes)			Sometimes used						Yes	Sometimes	40	No		Yes			Used all the time						30 miles	5-7 hours	5	6 years 1 month		All habitually running
649608-649599-67579937	Yes, I give my consent	Yes	Yes	No	55	Female			Used all the time						Short-Sighted (distance vision is blurred without correction),Long-Sighted (difficulty with near vision without correction)			Sometimes used					Sometimes used	Yes	All the time	5	No		Yes								Sometimes used	15jm	1hr30 min	3	3 years 6 months		All habitually running
649608-649599-67614315	Yes, I give my consent	Yes	Yes	No	39	Female		Used all the time			Sometimes used				Short-Sighted (distance vision is blurred without correction),Astigmatism (have been described as having 'rugby-ball shaped' eyes)					Used all the time				No	Never	24	No		Yes					Used all the time			Sometimes used	20km	2 hours	3/4	12 years		All habitually running
649608-649599-67656528	Yes, I give my consent	Yes	Yes	No	26	Female		Sometimes used			Used all the time				Short-Sighted (distance vision is blurred without correction)					Used all the time				No	Never	12 years	No		Yes					Used all the time				15k	1hr30	3	2 years		All habitually running
649608-649599-67658249	Yes, I give my consent	Yes	Yes	No	28	Female		Used all the time							Astigmatism (have been described as having 'rugby-ball shaped' eyes)								Used all the time	Yes	All the time	3 years	No		Yes								Used all the time	10km	1 hour	2	5 years		All habitually running
649608-649599-67661790	Yes, I give my consent	Yes	Yes	No	41	Male		Used all the time							Short-Sighted (distance vision is blurred without correction)								Used all the time	Yes	All the time	20	No		No									15 kilometers	1.5 hours	3	6 years		All habitually running
649608-649599-67670308	Yes, I give my consent	Yes	Yes	No	26	Female		Sometimes used			Used all the time				Short-Sighted (distance vision is blurred without correction),Astigmatism (have been described as having 'rugby-ball shaped' eyes)					Used all the time				No	Never	15	Yes	-4 left -4.25 right	Yes					Used all the time				10	60mins	2	5 years		Equal
649608-649599-67717609	Yes, I give my consent	Yes	No
649608-649599-67819351	Yes, I give my consent	Yes	No
649608-649599-67945387	Yes, I give my consent	Yes	Yes	No	51	Male		Sometimes used						Sometimes used	Long-Sighted (difficulty with near vision without correction)								Used all the time	Yes	All the time	5	No		No								Used all the time	15-20 km	2-3 hrs	3	20 years 6 months		All habitually running
649608-649599-67948540	Yes, I give my consent	Yes	Yes	No	73	Male			Used all the time						Other			Used all the time						No		15	Yes	R +3.75 -0.75 80.0 +2.25 L +4.00 -1.00 115.0 +2.25	Yes			Used all the time						35km	4hrs	3	44 years off and on		All habitually running
649608-649599-67944935	Yes, I give my consent	Yes	Yes	No	55	Male			Used all the time		Sometimes used				Short-Sighted (distance vision is blurred without correction)					Used all the time				No		46	Yes	Right: Sphere -5.25; Cylinder -0.50; Axis 25 Left: Sphere -4.50; Cylinder -0.50; Axis 150 Reading addition: +1.75 for both L & R Back vertex distance: 11	No									7 miles	90 minutes	2	19 years		All habitually running
649608-649599-67973873
649608-649599-67990874
649608-649599-67991040	Yes, I give my consent	Yes	Yes	No	28	Male		Used all the time							Short-Sighted (distance vision is blurred without correction),Astigmatism (have been described as having 'rugby-ball shaped' eyes)		Used all the time							No		18	No		Yes		Used all the time							40kmb	4hrs	4	6 years		All habitually running
649608-649599-67990911	Yes, I give my consent	Yes	Yes	No	50	Male			Used all the time						Short-Sighted (distance vision is blurred without correction)		Used all the time							No	Never	37	Yes	R: -3.50 -0.25 32.0 +1.25 L: -4.25 -0.75 145.0 +1.25	No									10 miles	1-2 hours	1-3	8 years		All habitually running
649608-649599-67991137	Yes, I give my consent	Yes	Yes	No	28	Male		Used all the time							Short-Sighted (distance vision is blurred without correction)		Used all the time							No		17	Yes	approx -3.75	Yes		Used all the time							60 miles	8 hours	8	3 years 1 month		All habitually running
649608-649599-67991164	Yes, I give my consent	Yes	Yes	No	46	Male		Used all the time			Sometimes used				Short-Sighted (distance vision is blurred without correction),Astigmatism (have been described as having 'rugby-ball shaped' eyes)		Sometimes used			Sometimes used				No	Never	25	Yes	-4.0	No		Sometimes used			Sometimes used				30 miles	4 hours	5	4 years		All habitually running
649608-649599-67991037	Yes, I give my consent	Yes	Yes	No	58	Male			Used all the time						Long-Sighted (difficulty with near vision without correction)			Used all the time						No		25	No		No									15 miles	150 minutes	4	17 years		All habitually running
649608-649599-67991466	Yes, I give my consent	Yes	Yes	No	40	Female		Used all the time			Sometimes used				Short-Sighted (distance vision is blurred without correction),Astigmatism (have been described as having 'rugby-ball shaped' eyes)		Used all the time							Yes	Sometimes	15	No		No									10km	90 mins	3	2 years 6 months		All habitually running
649608-649599-67991383	Yes, I give my consent	Yes	Yes	No	46	Male			Used all the time						Short-Sighted (distance vision is blurred without correction),Long-Sighted (difficulty with near vision without correction),Astigmatism (have been described as having 'rugby-ball shaped' eyes)								Used all the time	Yes	All the time	6	No		No									15km	1.5h	3	5		All habitually running
649608-649599-67992315	Yes, I give my consent	Yes	Yes	No	39	Female		Used all the time			Sometimes used				Short-Sighted (distance vision is blurred without correction)		Used all the time			Sometimes used				Yes	Sometimes	20	Yes	-1.75 both eyes	Yes		Used all the time			Sometimes used			Sometimes used	10km	2hrs	2-3	11yrs 4months		All habitually running
649608-649599-67991935	Yes, I give my consent	Yes	Yes	No	43	Male		Used all the time							Short-Sighted (distance vision is blurred without correction),Astigmatism (have been described as having 'rugby-ball shaped' eyes)		Used all the time							No		32	No		Yes		Used all the time							35 miles	6 hours	5 to 6	17 years and 2 months		All habitually running
649608-649599-67994354	Yes, I give my consent	Yes	Yes	No	47	Male			Used all the time		Sometimes used				Short-Sighted (distance vision is blurred without correction)		Sometimes used	Sometimes used		Sometimes used				No		32	No		Yes		Sometimes used	Sometimes used		Sometimes used				25km	150 mins	4	15 years and 3 months		All habitually running
649608-649599-67995337	Yes, I give my consent	Yes	Yes	No	40	Male		Used all the time			Sometimes used				Long-Sighted (difficulty with near vision without correction),Astigmatism (have been described as having 'rugby-ball shaped' eyes)		Sometimes used			Sometimes used				Yes	Sometimes	39	Yes	+3.75 for right eye. +4 for left	Yes		Sometimes used			Sometimes used				20 miles	150 minutes	4	12 years		All habitually running
649608-649599-68001685	Yes, I give my consent	Yes	Yes	No	54	Male		Sometimes used			Sometimes used				Short-Sighted (distance vision is blurred without correction)					Used all the time				No	Never	40			Yes					Used all the time				20 miles	3 hours	4	40 years		Mostly habitually running
649608-649599-68007445	Yes, I give my consent	Yes	Yes	No	50	Female			Used all the time						Short-Sighted (distance vision is blurred without correction),Astigmatism (have been described as having 'rugby-ball shaped' eyes)			Used all the time						No		42	No		No			Used all the time						15Km	110	3	1 year and 3 months		All habitually running
649608-649599-68017271	Yes, I give my consent	Yes	Yes	No	51	Male			Sometimes used						Short-Sighted (distance vision is blurred without correction),Astigmatism (have been described as having 'rugby-ball shaped' eyes)								Used all the time	Yes	All the time	30	No		Yes								Used all the time	20	3 hours	3	20 years		All habitually running
649608-649599-68025425	Yes, I give my consent	Yes	Yes	No	34	Male		Used all the time							Short-Sighted (distance vision is blurred without correction)		Used all the time							No		20 years	No		Yes		Used all the time							20 miles	4-5 hours	3-4	16 years		Mostly habitually running
649608-649599-68004485	Yes, I give my consent	Yes	Yes	No	57	Female		Sometimes used	Used all the time						Short-Sighted (distance vision is blurred without correction)		Used all the time							No		10	Yes	-1.75 -3.25	Yes		Sometimes used	Used all the time					Sometimes used	30 miles	7 hours	7	40 years		Mostly habitually running
649608-649599-68036742	Yes, I give my consent	Yes	Yes	No	40	Female		Used all the time			Used all the time				Short-Sighted (distance vision is blurred without correction)					Sometimes used			Sometimes used	Yes	Sometimes	25	Yes	-3:00	Yes					Sometimes used			Sometimes used	80km	6:30	5-6	20 yrs		Mostly habitually running
649608-649599-68038403	Yes, I give my consent	Yes	Yes	No	39	Female		Used all the time							Short-Sighted (distance vision is blurred without correction)								Used all the time	Yes	All the time	28	No		No									8-10km	40-90min	2	1yr 2mth		All habitually running
649608-649599-68041101	Yes, I give my consent	Yes	Yes	No	46	Male		Sometimes used			Sometimes used			Sometimes used	Short-Sighted (distance vision is blurred without correction)					Sometimes used			Sometimes used	Yes	Sometimes	20	No		No									10 miles	90 mins	2	8 years		Mostly treadmill running
649608-649599-68127681	Yes, I give my consent	Yes	Yes	No	46	Male		Used all the time							Short-Sighted (distance vision is blurred without correction)		Sometimes used							Yes	Sometimes	26	No		Yes		Sometimes used							16 km	90 minutes	3	1 year 9 months		All habitually running
649608-649599-68226217	Yes, I give my consent	Yes	Yes	Yes
649608-649599-68628850	Yes, I give my consent	No
649608-649599-68629209	Yes, I give my consent	Yes	Yes	No	57	Female			Used all the time						Long-Sighted (difficulty with near vision without correction),Astigmatism (have been described as having 'rugby-ball shaped' eyes)			Used all the time						No		7	No		No			Used all the time						6 miles	1 hour 30 minutes	2	15 years		All habitually running
649608-649599-68633060	Yes, I give my consent	Yes	Yes	No	51	Male			Used all the time						Short-Sighted (distance vision is blurred without correction)			Used all the time						Yes	Sometimes	36	No		Yes			Used all the time						24km	3	4	6 years		All habitually running
649608-649599-68633425	Yes, I give my consent	Yes	Yes	No	51	Female		Used all the time				Sometimes used			Short-Sighted (distance vision is blurred without correction)						Used all the time			No	Never		Yes	-1.5	No									15k	1.5 hrd	3	25 years		All habitually running
649608-649599-68633998	Yes, I give my consent	Yes	Yes	No	29	Male		Used all the time							Short-Sighted (distance vision is blurred without correction)		Sometimes used						Sometimes used	Yes	Sometimes	10	No		No									30km	3h	3	20 years		All habitually running
649608-649599-68634068	Yes, I give my consent	Yes	Yes	No	35	Female		Used all the time							Short-Sighted (distance vision is blurred without correction),Astigmatism (have been described as having 'rugby-ball shaped' eyes)		Sometimes used						Sometimes used	Yes	Sometimes	10	Yes	R: SPH -0.5, CYL -2.50, AXIS 100 L: SPH -0.5, CYL -2.50, AXIS 80	Yes		Sometimes used						Sometimes used	35km	3 hours	3	12 years		Mostly habitually running
649608-649599-68635740	Yes, I give my consent	Yes	Yes	No	0	Prefer not to say			Sometimes used				Sometimes used		Long-Sighted (difficulty with near vision without correction)								Used all the time	Yes	All the time	0	No		No								Used all the time	40 km	4 hrs	6	9 years		All habitually running
649608-649599-68636963	Yes, I give my consent	Yes	Yes	No	55	Male			Used all the time						Short-Sighted (distance vision is blurred without correction)			Used all the time						No		35	Yes	-5.0D in each eye; +2.5 reading addition	Yes			Used all the time						36km	4hours	5	30 years		Mostly habitually running
649608-649599-68655932	Yes, I give my consent	Yes	Yes	No	32	Male		Used all the time			Sometimes used				Short-Sighted (distance vision is blurred without correction)		Used all the time			Sometimes used				No	Never	14	Yes	-3.25 both eyes	No									20	100 minutes	4	7 years		All habitually running
649608-649599-68656011	Yes, I give my consent	Yes	Yes	No	49	Female		Used all the time		Used all the time	Sometimes used		Sometimes used	Used all the time	Short-Sighted (distance vision is blurred without correction),Long-Sighted (difficulty with near vision without correction),Astigmatism (have been described as having 'rugby-ball shaped' eyes)		Used all the time		Used all the time					No		35	No		No		Used all the time		Used all the time					9 miles	90 minutes	3	3 years 6 months		All habitually running
649608-649599-68656064	Yes, I give my consent	Yes	Yes	No	27	Female		Used all the time			Sometimes used				Short-Sighted (distance vision is blurred without correction)					Used all the time				No	Never	7	No		Yes					Used all the time				3 to 6 miles	30 mins to 1 hour	1-2	7 years and 5 months		All habitually running
649608-649599-68659013	Yes, I give my consent	Yes	Yes	No	80	Male			Used all the time						Other			Used all the time						No	Never	35	No		No			Used all the time						15	3 hours	4	4 years		All habitually running
649608-649599-68674782	Yes, I give my consent	Yes	Yes	No	35	Female		Sometimes used						Sometimes used	Short-Sighted (distance vision is blurred without correction)		Sometimes used						Sometimes used	Yes	Sometimes	15	No		No									15 - 20k	2 1/2 - 3 hours	3	2 years and 8 months		All habitually running
649608-649599-68714830	Yes, I give my consent	Yes	Yes	No	53	Female		Sometimes used							Short-Sighted (distance vision is blurred without correction)		Sometimes used							Yes	Sometimes	20	No		No		Sometimes used							20	4 hours	3	4 years		All habitually running
649608-649599-68718227	Yes, I give my consent	Yes	Yes	No	26	Female		Used all the time							Short-Sighted (distance vision is blurred without correction),Astigmatism (have been described as having 'rugby-ball shaped' eyes)		Sometimes used						Sometimes used	Yes	Sometimes	8	Yes	1.75 R eye 3.25 L eye	No									5	45 mins	1	5 years		All habitually running
649608-649599-68720869	Yes, I give my consent	Yes	Yes	No	53	Male			Used all the time		Sometimes used				Short-Sighted (distance vision is blurred without correction),Astigmatism (have been described as having 'rugby-ball shaped' eyes)					Used all the time				No	Never	40	Yes	-7,-5.5	No					Used all the time				35 miles	7 hours	7	20 years		All habitually running
649608-649599-68861729	Yes, I give my consent	Yes	Yes	No	24	Female						Used all the time			Short-Sighted (distance vision is blurred without correction),Long-Sighted (difficulty with near vision without correction),Astigmatism (have been described as having 'rugby-ball shaped' eyes)						Used all the time			No	Never	15	Yes	-8.50	Yes						Used all the time			12	40 min	4	5 years		Mostly habitually running
649608-649599-68947381	Yes, I give my consent	Yes	Yes	No	41	Female		Used all the time			Used all the time				Short-Sighted (distance vision is blurred without correction),Astigmatism (have been described as having 'rugby-ball shaped' eyes)		Sometimes used			Sometimes used				No	Never	33	Yes	-5.5	Yes					Used all the time				35 miles		4-5	Nearly 9 years		All habitually running
649608-649599-68994930	Yes, I give my consent	Yes	Yes	No	40	Male		Sometimes used							Short-Sighted (distance vision is blurred without correction)								Sometimes used	Yes	All the time	12	No		No								Sometimes used	6 miles	1 hour	2	20 years		All habitually running
649608-649599-69178110	Yes, I give my consent	Yes	No
649608-649599-69508850	Yes, I give my consent	Yes	Yes	No	52	Female			Used all the time						Long-Sighted (difficulty with near vision without correction)			Used all the time						No		12	No		Yes			Used all the time						5k	30 mins	1	1 year		All habitually running
649608-649599-69508839	Yes, I give my consent	Yes	Yes	No	30	Male		Sometimes used			Sometimes used			Sometimes used	Short-Sighted (distance vision is blurred without correction)		Sometimes used						Sometimes used	Yes	Sometimes	16	Yes	-1.5 right -1.75 left	Yes					Used all the time				5km	1hr	1	6 years		All habitually running
649608-649599-69511311	Yes, I give my consent	Yes	Yes	No	32	Female		Sometimes used			Sometimes used			Sometimes used	Short-Sighted (distance vision is blurred without correction)					Sometimes used			Sometimes used	Yes	Sometimes	10 years	Yes	1.left eye and 1.5 right eye	Yes					Sometimes used			Sometimes used	20km	2hrs	3-4	20 years		Mostly habitually running
649608-649599-69514357	Yes, I give my consent	Yes	Yes	No	56	Female			Sometimes used					Sometimes used	Other								Used all the time	Yes	All the time	15+ years	No		Yes								Used all the time	20 miles	4 1/2 hours	3	4 years		All habitually running
649608-649599-69516281	Yes, I give my consent	Yes	Yes	No	45	Male		Used all the time			Sometimes used				Short-Sighted (distance vision is blurred without correction)					Used all the time				No		40	No		No									12 miles	2 hours	2 to 3	29 years 10 months		All habitually running
649608-649599-69521283	Yes, I give my consent	Yes	Yes	No	38	Female		Used all the time							Short-Sighted (distance vision is blurred without correction)		Used all the time							No		23	Yes	Left -6.00 right -6.25	Yes		Used all the time							5-8 km	1 hors	1	4 years 8 months		All habitually running
649608-649599-69521965	Yes, I give my consent	Yes	Yes	No	24	Female		Used all the time			Sometimes used				Short-Sighted (distance vision is blurred without correction),Astigmatism (have been described as having 'rugby-ball shaped' eyes)		Sometimes used			Used all the time				No	Never	6	Yes	SPH - 1.00 CYL - 0.75 same both eyes	Yes		Sometimes used			Used all the time				12 miles	- 4 hours	2	2 years 4 months		All habitually running
649608-649599-69522175	Yes, I give my consent	Yes	Yes	No	34	Female		Sometimes used			Sometimes used				Short-Sighted (distance vision is blurred without correction)					Used all the time				Yes	Sometimes	7 years	Yes	-1.75	Yes					Used all the time				21k	2 1/2 hours	3	1 year 9 months		All habitually running
649608-649599-69524359	Yes, I give my consent	Yes	Yes	No	39	Female		Sometimes used					Used all the time		Short-Sighted (distance vision is blurred without correction)							Used all the time		No	Never	20	Yes	Contacts +3.5 & +2.75	No							Used all the time		10-15 miles	2-3 hours	2-3	8 years		All habitually running
649608-649599-69525674	Yes, I give my consent	Yes	Yes	No	29	Female				Used all the time					Short-Sighted (distance vision is blurred without correction),Long-Sighted (difficulty with near vision without correction)								Used all the time	Yes	All the time	10 years	No		Yes				Used all the time					10k	About an hour	Two	8 years		All habitually running
649608-649599-69527245	Yes, I give my consent	Yes	Yes	No	32	Female		Used all the time			Sometimes used				Short-Sighted (distance vision is blurred without correction)		Used all the time			Sometimes used				No		10	Yes	-2, -1.75	No									25 miles	4.5	4	4 years 2 months		All habitually running
649608-649599-69567482	Yes, I give my consent	Yes	No
649608-649599-69639833	Yes, I give my consent	Yes	Yes	No	27	Female		Sometimes used			Used all the time				Short-Sighted (distance vision is blurred without correction),Astigmatism (have been described as having 'rugby-ball shaped' eyes)					Used all the time				No		15	Yes	-2.75	Yes					Used all the time				15km	2 hours	3	3 years		Equal
649608-649599-69639570	Yes, I give my consent	Yes	Yes	No	57	Male			Used all the time						Short-Sighted (distance vision is blurred without correction)			Used all the time						No		40	No		No									20	2:40	3	17 years		All habitually running
649608-649599-69644333	Yes, I give my consent	Yes	Yes	No	30	Female		Used all the time					Sometimes used		Short-Sighted (distance vision is blurred without correction),Other		Used all the time			Sometimes used				No	Never	2	No		Yes		Sometimes used						Used all the time	20miles	3 hours	3	12years		All habitually running
649608-649599-69644963	Yes, I give my consent	Yes	Yes	No	46	Male		Used all the time			Sometimes used				Short-Sighted (distance vision is blurred without correction)		Used all the time			Sometimes used				No	Never	36	Yes	L -4.75, R -5.5 dioptre	Yes		Used all the time			Sometimes used				20 miles	150 minutes	4	25 years		Mostly habitually running
649608-649599-69645619	Yes, I give my consent	Yes	Yes	No	59	Male			Used all the time						Short-Sighted (distance vision is blurred without correction)		Used all the time							Yes	Sometimes	35			No									45k	5 hours	7	10 years		All habitually running
649608-649599-69653931	Yes, I give my consent	Yes	Yes	No	34	Female		Sometimes used			Sometimes used				Short-Sighted (distance vision is blurred without correction)		Sometimes used			Sometimes used				Yes	Sometimes	10	Yes	-0.5L -1R	Yes		Sometimes used						Sometimes used	50 miles	8 hrs	10	4 years		All habitually running
649608-649599-69654624	Yes, I give my consent	Yes	Yes	No	33	Female		Used all the time			Sometimes used				Short-Sighted (distance vision is blurred without correction)		Sometimes used			Sometimes used				No	Never	17	No		Yes		Sometimes used			Sometimes used				12 miles	2 hours	3	10 years		All habitually running
649608-649599-69655501	Yes, I give my consent	Yes	Yes	No	61	Female			Sometimes used			Sometimes used			Short-Sighted (distance vision is blurred without correction)			Sometimes used			Sometimes used			No		20+	No		Yes			Sometimes used			Sometimes used			30	5	3	4yrs 11 month		All habitually running
649608-649599-69656717	Yes, I give my consent	Yes	Yes	No	63	Male			Used all the time						Long-Sighted (difficulty with near vision without correction)			Used all the time						No		60	No		No			Used all the time						12 miles	2 ours	2	8 months		All habitually running
649608-649599-69658504	Yes, I give my consent	Yes	Yes	No	51	Female			Used all the time						Short-Sighted (distance vision is blurred without correction)			Used all the time						Yes	Sometimes	17	No		No									35 km	4 hours	3-4	30 years		All habitually running
649608-649599-69659684	Yes, I give my consent	Yes	Yes	No	45	Male		Used all the time							Short-Sighted (distance vision is blurred without correction)		Used all the time							No		40	Yes	About -8.5 left eye, -10.5 right	Yes		Used all the time							30 km	2.5 hours	4	20 years		All habitually running
649608-649599-69679681	Yes, I give my consent	Yes	Yes	No	49	Male			Used all the time						Short-Sighted (distance vision is blurred without correction),Long-Sighted (difficulty with near vision without correction)								Used all the time	Yes	Sometimes	20	No		No									10k	1 hour	1 or 2	8 years		All habitually running
649608-649599-69724651	Yes, I give my consent	Yes	Yes	No	56	Male			Used all the time						Short-Sighted (distance vision is blurred without correction),Astigmatism (have been described as having 'rugby-ball shaped' eyes)			Used all the time						No		45	Yes	Approximately + 7	Yes			Used all the time						20	2	3	15		All habitually running
649608-649599-69738137	Yes, I give my consent	Yes	Yes	No	59	Female		Sometimes used	Used all the time						Short-Sighted (distance vision is blurred without correction),Long-Sighted (difficulty with near vision without correction),Astigmatism (have been described as having 'rugby-ball shaped' eyes)					Used all the time				No		45	Yes	-6 ish distance with +3 for reading (age)	Yes					Used all the time				25-30 miles	3-4 hours	5	38 year		All habitually running
649608-649599-69775795	Yes, I give my consent	Yes	Yes	No	59	Male			Used all the time						Other			Used all the time						No		2	Yes	R SMH +1.50, cyl -0.75, axis 065, prism 075O, add 200 L sph + 1.25, cyl + 0.50, axis 090, prism 075O, add 200	Yes			Used all the time						15 miles	140 mins	3	11 years
649608-649599-69776938	Yes, I give my consent	Yes	Yes	No	47	Male		Sometimes used							Short-Sighted (distance vision is blurred without correction)		Used all the time							Yes	Sometimes	8	No		No									50km	about 7-8 hours	4-5	15 years		All habitually running
649608-649599-69777573	Yes, I give my consent	Yes	Yes	No	45	Female		Used all the time							Short-Sighted (distance vision is blurred without correction),Astigmatism (have been described as having 'rugby-ball shaped' eyes)		Used all the time							Yes	Sometimes	5	No		No									20km	2hrs	3-4	4		Mostly habitually running
649608-649599-69779144	Yes, I give my consent	Yes	Yes	No	44	Female			Sometimes used		Used all the time				Short-Sighted (distance vision is blurred without correction),Astigmatism (have been described as having 'rugby-ball shaped' eyes)					Used all the time				No		28	No		Yes					Used all the time				20 miles	3 - 4 hours	4	10 years		Mostly habitually running
649608-649599-69779513	Yes, I give my consent	Yes	Yes	No	38	Female		Used all the time			Used all the time				Short-Sighted (distance vision is blurred without correction),Astigmatism (have been described as having 'rugby-ball shaped' eyes)		Used all the time			Used all the time				No	Never	34	Yes	8.5 (L) and 9.5 (R)	Yes					Used all the time				20-30 miles	5-6 hours	5	18 years		All habitually running
649608-649599-69780012	Yes, I give my consent	Yes	Yes	No	47	Male			Used all the time			Sometimes used			Long-Sighted (difficulty with near vision without correction)			Used all the time			Sometimes used		Sometimes used	Yes	Sometimes	40	No		No									50 miles	8	5	35		Mostly habitually running
649608-649599-69780117	Yes, I give my consent	Yes	Yes	No	39	Female		Used all the time							Short-Sighted (distance vision is blurred without correction)		Used all the time							Yes	All the time	20	Yes	Left - 1.25, Right - 1.50	Yes		Used all the time							40-60km per week	4-7 hours	5	8 years		Equal
649608-649599-69781548	Yes, I give my consent	Yes	Yes	No	50	Female		Sometimes used	Used all the time			Sometimes used			Short-Sighted (distance vision is blurred without correction)			Used all the time			Sometimes used			No	Never	42	Yes	-4.25 -0.25 x 45 -5.25 DS Add +2.25	No									12 miles	3 hours	3	2 years and 7 months		All habitually running
649608-649599-69783454	Yes, I give my consent	Yes	Yes	No	43	Female		Used all the time			Sometimes used				Short-Sighted (distance vision is blurred without correction),Astigmatism (have been described as having 'rugby-ball shaped' eyes)		Sometimes used					Sometimes used		Yes	Sometimes	30	No		No		Sometimes used			Sometimes used				20	2.5 hours	3	32 years		All habitually running
649608-649599-69783641	Yes, I give my consent	Yes	Yes	No	51	Male		Used all the time			Sometimes used				Short-Sighted (distance vision is blurred without correction)		Used all the time			Sometimes used				Yes	Sometimes	40	Yes	-3.5 -.5 75 +1.25 -3.75 -.75 175 +1.25	Yes		Used all the time							30	5	3	11 years		All habitually running
649608-649599-69785530	Yes, I give my consent	Yes	Yes	No	23	Male		Sometimes used			Sometimes used				Short-Sighted (distance vision is blurred without correction)					Used all the time				No		6	Yes	-1.75	Yes					Used all the time				25km	3hours	3	1 year		All habitually running
649608-649599-69785850	Yes, I give my consent	Yes	Yes	No	48	Male		Used all the time	Sometimes used						Long-Sighted (difficulty with near vision without correction),Astigmatism (have been described as having 'rugby-ball shaped' eyes)								Used all the time	Yes	All the time	48	Yes	+7.5 and 180 cyl and + 2.5	Yes								Used all the time	45 miles	6 hours	4	18 months		All habitually running
649608-649599-69786840	Yes, I give my consent	Yes	Yes	No	46	Male			Sometimes used			Sometimes used			Long-Sighted (difficulty with near vision without correction),Astigmatism (have been described as having 'rugby-ball shaped' eyes)						Used all the time		Sometimes used	Yes	Sometimes	10	No		No									40 miles	6 hours	4	7 years		All habitually running
649608-649599-69787190	Yes, I give my consent	Yes	Yes	No	71	Male			Used all the time						Short-Sighted (distance vision is blurred without correction),Long-Sighted (difficulty with near vision without correction)						Used all the time			No	Never	61	No		Yes			Used all the time						30 km	5 hours	5	40 years		All habitually running
649608-649599-69787143	Yes, I give my consent	Yes	Yes	No	44	Male		Used all the time							Short-Sighted (distance vision is blurred without correction)								Used all the time	Yes	All the time	20 years	No		Yes								Used all the time	15 miles	1 hour 55 mins	3	4 years		All habitually running
649608-649599-69787232	Yes, I give my consent	Yes	Yes	No	42	Female		Used all the time			Sometimes used				Short-Sighted (distance vision is blurred without correction),Astigmatism (have been described as having 'rugby-ball shaped' eyes)		Sometimes used			Sometimes used				No		31	Yes	R-2.75, L-2.25	Yes		Used all the time							23 miles	4 hours	3 or 4	4 years 6 months		All habitually running
649608-649599-69790264	Yes, I give my consent	Yes	Yes	No	58	Male			Used all the time		Sometimes used				Short-Sighted (distance vision is blurred without correction),Long-Sighted (difficulty with near vision without correction)			Sometimes used		Sometimes used				No	Never	40	Yes	-2.5	Yes			Used all the time		Sometimes used				15-20 miles	4-5 hours	3-4	8 years		All habitually running
649608-649599-69791662	Yes, I give my consent	Yes	Yes	No	47	Female		Used all the time							Short-Sighted (distance vision is blurred without correction)		Used all the time							No	Never	20	No		No									30 miles	3 hours	5	13 years		All habitually running
649608-649599-69792486	Yes, I give my consent	Yes	Yes	No	67	Male						Used all the time			Astigmatism (have been described as having 'rugby-ball shaped' eyes)						Used all the time			No		20	No		Yes						Used all the time			15 miles	4 hours	4	15 years		Mostly habitually running
649608-649599-69792779	Yes, I give my consent	Yes	Yes	No	44	Male		Sometimes used			Used all the time				Short-Sighted (distance vision is blurred without correction)					Used all the time				Yes	Sometimes	30	Yes	-1.5 in both eyes	Yes					Used all the time				15 miles	3hrs	3	3 years		All habitually running
649608-649599-69792736	Yes, I give my consent	Yes	Yes	No	24	Female		Used all the time							Short-Sighted (distance vision is blurred without correction),Astigmatism (have been described as having 'rugby-ball shaped' eyes)		Used all the time							No	Never	5	Yes	Left eye is -1.25 Right eye is -3.5	No									16km	1 hour 45 mins approx	3	3 years and 4 monthd		All habitually running
649608-649599-69792815	Yes, I give my consent	Yes	Yes	No	32	Male		Sometimes used			Sometimes used				Short-Sighted (distance vision is blurred without correction),Astigmatism (have been described as having 'rugby-ball shaped' eyes)		Sometimes used			Sometimes used				No		12	Yes	-3.00, 8.5 -2.75, -0.75	Yes		Sometimes used			Sometimes used				55km	6 hours	5	13years		All habitually running
649608-649599-69793969	Yes, I give my consent	Yes	Yes	Yes
649608-649599-69793697	Yes, I give my consent	Yes	Yes	No	52	Male		Used all the time			Sometimes used				Short-Sighted (distance vision is blurred without correction)		Used all the time			Sometimes used				No		35	Yes	R -4.75 -1.75 55.0 +1.75 L -5.25 -2.25 90.0 +1.75	Yes		Used all the time							30 miles	4 hours	3/4	6 years
649608-649599-69794411	Yes, I give my consent	Yes	No
649608-649599-69792600	Yes, I give my consent	Yes	Yes	No	36	Male		Used all the time							Short-Sighted (distance vision is blurred without correction)		Used all the time							No		32	No		No		Used all the time							20km	2hrs	3	7 years		Mostly habitually running
649608-649599-69795044	Yes, I give my consent	Yes	Yes	No	25	Female		Used all the time							Long-Sighted (difficulty with near vision without correction),Astigmatism (have been described as having 'rugby-ball shaped' eyes)		Used all the time							No		22	Yes	Right eye sphere +3.75, cyl+1.00, axis 180 Left eye sphere +3.75 Cyl +0.50 axis 15 Left eye +3.75	Yes		Used all the time							20 miles	3 hours	2	3 years		All habitually running
649608-649599-69795369	Yes, I give my consent	Yes	Yes	No	58	Male		Used all the time							Short-Sighted (distance vision is blurred without correction)		Used all the time							No		34	No		No		Used all the time							50 Miles	7 hours	7	45 years 1 month		All habitually running
649608-649599-69795762	Yes, I give my consent	Yes	Yes	No	44	Female		Used all the time			Sometimes used				Short-Sighted (distance vision is blurred without correction)		Used all the time			Sometimes used				No	Never	30 years approx	No		Yes		Used all the time			Sometimes used				10 miles but not every week	10 miles	3	4 years		Mostly habitually running
649608-649599-69796225	Yes, I give my consent	Yes	Yes	No	50	Female		Used all the time			Sometimes used				Astigmatism (have been described as having 'rugby-ball shaped' eyes)					Used all the time				No		34	Yes	-2 -1.25 040 & 150	No									25k	2.5-3 hours	2	8 years +
649608-649599-69796467	Yes, I give my consent	Yes	Yes	No	36	Female		Used all the time			Sometimes used				Short-Sighted (distance vision is blurred without correction)		Sometimes used			Used all the time				No	Never	20	Yes	-3.25	Yes		Sometimes used			Used all the time				25 km	135 minutes	3	4 years 2 months		All habitually running
649608-649599-69798130	Yes, I give my consent	Yes	Yes	No	63	Female			Used all the time						Long-Sighted (difficulty with near vision without correction),Astigmatism (have been described as having 'rugby-ball shaped' eyes)			Used all the time					Sometimes used	Yes	Sometimes	19 years	No		Yes			Used all the time					Sometimes used	25	6	3	9 years		All habitually running
649608-649599-69798347	Yes, I give my consent	Yes	Yes	No	48	Female			Used all the time						Short-Sighted (distance vision is blurred without correction)			Used all the time						No		40	Yes	4.75 l 4.5 r	No			Used all the time						20km	2-3hrw	4	6yrs 3mths		All habitually running
649608-649599-69802057	Yes, I give my consent	Yes	Yes	No	48	Female			Used all the time		Sometimes used				Short-Sighted (distance vision is blurred without correction),Astigmatism (have been described as having 'rugby-ball shaped' eyes)		Sometimes used			Sometimes used				No	Never	20	Yes	-3.00	Yes		Sometimes used	Sometimes used		Sometimes used				30 miles	6 hoyrs	3	8 years 3		All habitually running
649608-649599-69806888	Yes, I give my consent	Yes	Yes	No	53	Male			Used all the time						Long-Sighted (difficulty with near vision without correction)			Used all the time						Yes	Sometimes	15	No		No			Sometimes used						20 miles	4 hrs	4	7 years		All habitually running
649608-649599-69807998	Yes, I give my consent	Yes	Yes	No	28	Male		Used all the time							Short-Sighted (distance vision is blurred without correction)								Used all the time	Yes	All the time	10	Yes	2.25 both eyes	Yes		Used all the time							Varies but usually 10-15 miles; has previously been up to 35	2 hours	3-4	23 years		All habitually running
649608-649599-69808338	Yes, I give my consent	Yes	Yes	No	57	Female		Sometimes used			Sometimes used				Short-Sighted (distance vision is blurred without correction)					Used all the time				No		30	No		Yes					Used all the time				20 mile	4 hours	4	50 years		All habitually running
649608-649599-69808330	Yes, I give my consent	Yes	Yes	No	55	Male							Used all the time		Short-Sighted (distance vision is blurred without correction)							Used all the time		Yes	Sometimes	37	No		Yes							Used all the time		15 miles	5 hours incl warm ups and downs	4	13 years and 2 months		All habitually running
649608-649599-69811479	Yes, I give my consent	Yes	Yes	No	46	Male		Used all the time							Short-Sighted (distance vision is blurred without correction),Astigmatism (have been described as having 'rugby-ball shaped' eyes)		Used all the time							No	Never	40	Yes	-7	No		Used all the time							50	6hrs	7	29 years and 5 months		All habitually running
649608-649599-69814230	Yes, I give my consent	Yes	Yes	No	56	Female			Used all the time						Other			Sometimes used					Sometimes used	Yes	Sometimes	Over 30 years	No		Yes			Sometimes used					Sometimes used	15	3 hours	4	4 years 7 months		All habitually running
649608-649599-69818207	Yes, I give my consent	Yes	Yes	No	58	Male			Used all the time						Short-Sighted (distance vision is blurred without correction),Long-Sighted (difficulty with near vision without correction)			Used all the time						No		42	No		Yes			Used all the time						20	2.5 hours	3	45 years		All habitually running
649608-649599-69823071	Yes, I give my consent	Yes	Yes	No	54	Male		Sometimes used	Sometimes used						Short-Sighted (distance vision is blurred without correction)		Sometimes used						Sometimes used	Yes	Sometimes	35	No		Yes		Sometimes used						Sometimes used	20miles	4 hrs	3	10		All habitually running
649608-649599-69824485	Yes, I give my consent	Yes	Yes	No	48	Female			Used all the time						Short-Sighted (distance vision is blurred without correction),Long-Sighted (difficulty with near vision without correction)			Used all the time						Yes	Sometimes	3 yeara	No		Yes			Used all the time						25 miles	4 hours	5	14 years		All habitually running
649608-649599-69830914	Yes, I give my consent	Yes	Yes	No	58	Female		Sometimes used	Sometimes used		Sometimes used				Short-Sighted (distance vision is blurred without correction),Long-Sighted (difficulty with near vision without correction)					Used all the time				No		47	Yes	-4.25 distance correction +2 reading	Yes		Sometimes used			Used all the time				35 km	4-5 hours	4-5	15 years		All habitually running
649608-649599-69838138	Yes, I give my consent	Yes	Yes	Yes
649608-649599-69841055	Yes, I give my consent	Yes	Yes	No	37	Female		Used all the time			Sometimes used				Short-Sighted (distance vision is blurred without correction),Astigmatism (have been described as having 'rugby-ball shaped' eyes)		Sometimes used							Yes	Sometimes	10	No		Yes		Sometimes used							5miles	1.5hrs	2	6months		All habitually running
649608-649599-69847522	Yes, I give my consent	Yes	Yes	No	40	Male		Used all the time						Sometimes used	Short-Sighted (distance vision is blurred without correction)		Used all the time							No	Never	30	Yes	-2, -1.5	No									25miles	5hours	5	6yrs		All habitually running
649608-649599-69856561	Yes, I give my consent	Yes	Yes	No	59	Male		Used all the time							Short-Sighted (distance vision is blurred without correction)		Used all the time							No		40	No		Yes		Used all the time							15	2.5 hrs	4/5	50 years		All habitually running
649608-649599-69879490	Yes, I give my consent	Yes	Yes	No	52	Female						Used all the time			Long-Sighted (difficulty with near vision without correction)								Used all the time	Yes	All the time	10 years	No		Yes								Used all the time	20 miles	3 hours	3	3 years		All habitually running
649608-649599-69884669	Yes, I give my consent	Yes	Yes	No	18	Male		Used all the time			Sometimes used			Sometimes used	Short-Sighted (distance vision is blurred without correction)		Used all the time							Yes	Never	6	Yes	-3	Yes		Used all the time							20-30 miles	3 hours	5 - 6	6 years		Mostly habitually running
649608-649599-69886997	Yes, I give my consent	Yes	Yes	No	60	Male		Sometimes used	Used all the time						Short-Sighted (distance vision is blurred without correction),Long-Sighted (difficulty with near vision without correction)								Used all the time	Yes	All the time	45	No		No									25 miles per week	5 hours	4	35 years		All habitually running
649608-649599-69915658	Yes, I give my consent	Yes	Yes	No	51	Male			Used all the time						Astigmatism (have been described as having 'rugby-ball shaped' eyes)		Sometimes used	Sometimes used						Yes	Sometimes	20	No		No									10 miles	2 hours	2	2 years		All habitually running
649608-649599-69916307	Yes, I give my consent	Yes	Yes	No	51	Female			Used all the time						Short-Sighted (distance vision is blurred without correction)					Used all the time				No	Never	50	Yes	R-1.50 add 2.50 L -2.00 add 2.50	Yes					Sometimes used				12miles	90 minutes	3	20 years		All habitually running
649608-649599-69917554	Yes, I give my consent	Yes	Yes	No	38	Female		Used all the time							Short-Sighted (distance vision is blurred without correction)									Yes	All the time	25	No		Yes									20+	6 hours	1-2	8.5 years		All habitually running
649608-649599-69923325	Yes, I give my consent	Yes	Yes	No	50	Male			Used all the time						Long-Sighted (difficulty with near vision without correction)			Used all the time						No		22	No		Yes			Used all the time						Anything up to 25	Up to 5 hours	3	8 years		Mostly treadmill running
649608-649599-69926039	Yes, I give my consent	Yes	No
649608-649599-69926635	Yes, I give my consent	Yes	Yes	No	73	Male			Used all the time						Long-Sighted (difficulty with near vision without correction)			Sometimes used						Yes	Sometimes	20	Yes	R +1.25 -0.25 90.0 +2.25 L +1.25 -0.50 85.0 +2.25	No			Sometimes used						12 miles	2 hours	3	13 years		All habitually running
649608-649599-69931059	Yes, I give my consent	Yes	Yes	No	63	Female			Used all the time						Astigmatism (have been described as having 'rugby-ball shaped' eyes)			Used all the time						No	Never	63 years, since I was a toddler	No		No			Used all the time						6-12 miles	2/3 hours	3	20 years		All habitually running
649608-649599-69931672	Yes, I give my consent	Yes	Yes	No	36	Male		Used all the time							Don't Know								Used all the time	Yes		30	No		Yes								Used all the time	40 miles	5	4	9 years		All habitually running
649608-649599-70125744	Yes, I give my consent	Yes	Yes	No	41	Female		Used all the time			Sometimes used				Short-Sighted (distance vision is blurred without correction)		Sometimes used			Sometimes used				No	Never	20 years	Yes	-3.5	No									17 miles	3 hours	3-4	14 years		All habitually running
649608-649599-70126971	Yes, I give my consent	Yes	Yes	No	30	Female				Used all the time					Short-Sighted (distance vision is blurred without correction)				Used all the time					No	Never	5	No		Yes				Used all the time					28miles	6hrs	4	2years		All habitually running
649608-649599-70130273	Yes, I give my consent	Yes	Yes	No	42	Male		Used all the time			Sometimes used				Short-Sighted (distance vision is blurred without correction),Astigmatism (have been described as having 'rugby-ball shaped' eyes)		Sometimes used			Sometimes used				No	Never	30	Yes	-7 in left eye, -5.5 in right	Yes		Sometimes used			Sometimes used				20 miles	3 hours	4	8 years and 2 monthd		All habitually running
649608-649599-70227040	Yes, I give my consent	Yes	Yes	No	74	Male		Sometimes used	Used all the time						Short-Sighted (distance vision is blurred without correction),Long-Sighted (difficulty with near vision without correction)			Used all the time						No		30 +	No		Yes			Used all the time						20 miles	4 hours	4	53 years		Mostly habitually running
649608-649599-70232590	Yes, I give my consent	Yes	Yes	No	43	Female		Used all the time							Short-Sighted (distance vision is blurred without correction),Astigmatism (have been described as having 'rugby-ball shaped' eyes)		Sometimes used							Yes	Sometimes	30	No		No									25 miles	4 hours	4	10 years		All habitually running
649608-649599-70232860	Yes, I give my consent	Yes	Yes	No	47	Male		Sometimes used			Sometimes used				Short-Sighted (distance vision is blurred without correction)		Sometimes used			Sometimes used				No		35	Yes	R 1.5 L0.75	Yes		Sometimes used			Sometimes used				20 miles	4hrs	3	10yrs		All habitually running
649608-649599-70235550	Yes, I give my consent	Yes	Yes	No	59	Male			Used all the time			Sometimes used			Short-Sighted (distance vision is blurred without correction)			Used all the time		Sometimes used	Sometimes used			No		42	Yes	-2.50	No									15 miles	3 hours	3	10 years and 4 months		All habitually running
649608-649599-70250458	Yes, I give my consent	No
649608-649599-70251386	Yes, I give my consent	Yes	No
649608-649599-70256060	Yes, I give my consent	Yes	Yes	No	76	Male			Sometimes used						Other								Used all the time	Yes	All the time	60	No		Yes								Used all the time	35 miles	6h 30m	4	65y 0m		All habitually running
649608-649599-70257526	Yes, I give my consent	Yes	Yes	No	34	Male		Used all the time							Short-Sighted (distance vision is blurred without correction)		Used all the time							Yes	Sometimes	8	No		Yes		Used all the time							50km	6 hours	3-5	12 years		All habitually running
649608-649599-70262314	Yes, I give my consent	Yes	Yes	No	60	Male		Sometimes used							Long-Sighted (difficulty with near vision without correction)								Used all the time	Yes	All the time	10	Yes	I wear +2.5 off the peg reading glasses nearly all day whether reading or not.	No									50 k	5 hours	7	40 years		All habitually running
649608-649599-70275937	Yes, I give my consent	Yes	Yes	No	60	Female			Sometimes used		Sometimes used	Sometimes used			Other			Sometimes used		Sometimes used			Sometimes used	Yes	Sometimes	15 years	No		Yes		Sometimes used							6miles	1hour	2	20 years		All habitually running
649608-649599-70277942	Yes, I give my consent	Yes	No
649608-649599-70279040	Yes, I give my consent	Yes	Yes	No	41	Male		Used all the time							Long-Sighted (difficulty with near vision without correction),Astigmatism (have been described as having 'rugby-ball shaped' eyes)		Used all the time							Yes	Sometimes	10	Yes	R SPH +1.75 CYL -1.00 AXIS 102 PRISM 1 OUT L SPH +0.75 CYL -0.25 AXIS 88	Yes		Used all the time							20miles	3-5 hours	3-5	3 years 10 months		All habitually running
649608-649599-70279543	Yes, I give my consent	Yes	Yes	No	41	Male		Sometimes used			Used all the time				Short-Sighted (distance vision is blurred without correction)					Used all the time				No		20	Yes	-2.25	No									15 miles	3 hours	3	3 years		All habitually running
649608-649599-70279914	Yes, I give my consent	Yes	Yes	No	40	Female		Used all the time			Sometimes used				Short-Sighted (distance vision is blurred without correction),Long-Sighted (difficulty with near vision without correction),Astigmatism (have been described as having 'rugby-ball shaped' eyes)		Used all the time							Yes	Sometimes	15	No		No									30 miles	7 hours	5	5 years		All habitually running
649608-649599-70279657	Yes, I give my consent	Yes	Yes	No	69	Male			Used all the time						Short-Sighted (distance vision is blurred without correction),Long-Sighted (difficulty with near vision without correction)								Used all the time	Yes	All the time	15	No		Yes								Used all the time	30 miles	7 hours	7	43 years		All habitually running
649608-649599-70281309	Yes, I give my consent	No
649608-649599-70281345	Yes, I give my consent	Yes	Yes	No	52	Male		Sometimes used			Used all the time				Astigmatism (have been described as having 'rugby-ball shaped' eyes)					Used all the time				No		32	No		Yes					Used all the time				30miles	5:30	4	36 years		All habitually running
649608-649599-70281545	Yes, I give my consent	Yes	Yes	No	44	Male		Used all the time							Astigmatism (have been described as having 'rugby-ball shaped' eyes)		Used all the time							No		20	No		No		Used all the time							35 miles	6	5	3 years		All habitually running
649608-649599-70281918	Yes, I give my consent	Yes	Yes	No	36	Female		Used all the time			Sometimes used				Short-Sighted (distance vision is blurred without correction),Astigmatism (have been described as having 'rugby-ball shaped' eyes)					Used all the time				No	Never	14	No		Yes					Used all the time				35 miles	5 hours	6	7 years		All habitually running
649608-649599-70282638	Yes, I give my consent	Yes	Yes	No	34	Female		Used all the time							Long-Sighted (difficulty with near vision without correction),Astigmatism (have been described as having 'rugby-ball shaped' eyes)		Used all the time							No	Never	33	Yes	+9.5	No		Used all the time							20km	2.30hrs	3-4	3		All habitually running
649608-649599-70282536	Yes, I give my consent	Yes	Yes	No	33	Female		Used all the time			Sometimes used				Short-Sighted (distance vision is blurred without correction),Astigmatism (have been described as having 'rugby-ball shaped' eyes)		Sometimes used			Sometimes used			Sometimes used	Yes	Sometimes	22	No		No									15 km	2 hours	3	10 months		All habitually running
649608-649599-70282871	Yes, I give my consent	Yes	No
649608-649599-70282857	Yes, I give my consent	Yes	Yes	No	45	Female		Sometimes used			Sometimes used			Sometimes used	Short-Sighted (distance vision is blurred without correction)					Sometimes used			Sometimes used	Yes	Sometimes	20 years	Yes	1.5	Yes					Sometimes used			Sometimes used	20 miles	3 hours	3	30 years		All habitually running
649608-649599-70282377	Yes, I give my consent	Yes	Yes	No	38	Female		Sometimes used			Used all the time				Long-Sighted (difficulty with near vision without correction),Astigmatism (have been described as having 'rugby-ball shaped' eyes)					Used all the time			Sometimes used	Yes	Sometimes	24	Yes	+3.00 +2.75 -1.25 astigmatism is	Yes		Sometimes used			Sometimes used			Sometimes used	Varies depending on sessions - 6km	2x 1 hour sprint session plus 15 min jog	3	6 years		All habitually running
649608-649599-70282854	Yes, I give my consent	Yes	Yes	No	38	Male		Used all the time			Sometimes used				Long-Sighted (difficulty with near vision without correction),Astigmatism (have been described as having 'rugby-ball shaped' eyes)					Used all the time				No	Never	20	No		Yes						Used all the time			35 miles	6	5	7 years		All habitually running
649608-649599-70283402	Yes, I give my consent	Yes	Yes	No	47	Female		Sometimes used			Used all the time				Astigmatism (have been described as having 'rugby-ball shaped' eyes)					Used all the time				No	Never	33 years	No		Yes					Used all the time				25 miles	4-5 hours	4	7 years		All habitually running
649608-649599-70284026	Yes, I give my consent	Yes	No
649608-649599-70283708	Yes, I give my consent	Yes	Yes	No	35	Female		Used all the time			Sometimes used			Sometimes used	Short-Sighted (distance vision is blurred without correction)		Sometimes used			Sometimes used			Sometimes used	Yes	Sometimes	9	Yes	-2.25 and -1.75	No		Sometimes used			Sometimes used			Sometimes used	20 miles	3 hours	3	5 years		All habitually running
649608-649599-70282931	Yes, I give my consent	Yes	Yes	No	66	Male			Used all the time						Short-Sighted (distance vision is blurred without correction),Long-Sighted (difficulty with near vision without correction)			Used all the time					Sometimes used	Yes	Sometimes	58	No		No									15km	2hrs	3	3y 6m		All habitually running
649608-649599-70284277	Yes, I give my consent	Yes	Yes	No	23	Female		Used all the time							Astigmatism (have been described as having 'rugby-ball shaped' eyes)		Used all the time							No	Never	10	No		Yes		Used all the time							50 kilometres	4 hours	5	10 years and 5 months		All habitually running
649608-649599-70284355	Yes, I give my consent	Yes	Yes	No	50	Male			Used all the time						Short-Sighted (distance vision is blurred without correction),Long-Sighted (difficulty with near vision without correction)								Used all the time	Yes	All the time	2	No		Yes								Used all the time	20 + miles	4 hours	3	10		All habitually running
649608-649599-70284473	Yes, I give my consent	Yes	Yes	No	30	Male			Sometimes used					Sometimes used	Short-Sighted (distance vision is blurred without correction),Astigmatism (have been described as having 'rugby-ball shaped' eyes)								Used all the time	Yes	All the time	15	No		No									10	80 minutes	2-3	6 months		Equal
649608-649599-70284327	Yes, I give my consent	Yes	Yes	No	49	Female			Used all the time		Sometimes used				Astigmatism (have been described as having 'rugby-ball shaped' eyes)			Used all the time		Sometimes used				No		15	No		Yes			Used all the time		Sometimes used				20 miles	4hours	4	5 years		All habitually running
649608-649599-70284311	Yes, I give my consent	Yes	Yes	No	34	Female		Used all the time							Short-Sighted (distance vision is blurred without correction)								Used all the time	Yes	All the time	4	Yes	1.75	Yes		Sometimes used							15 miles	2 hours	3	10 years		All habitually running
649608-649599-70283403	Yes, I give my consent	Yes	Yes	No	30	Female		Sometimes used			Sometimes used				Short-Sighted (distance vision is blurred without correction)		Sometimes used			Sometimes used				No		15	Yes	-2.5 in both eyes	No									20 miles	4 hours	4	5 years
649608-649599-70284992	Yes, I give my consent	Yes	Yes	No	54	Female		Sometimes used			Sometimes used	Sometimes used		Sometimes used	Short-Sighted (distance vision is blurred without correction)		Sometimes used			Sometimes used	Sometimes used			No	Never	30	No		Yes		Sometimes used			Sometimes used	Sometimes used			20m	3-4 hours	4	30+ years		All habitually running
649608-649599-70285430	Yes, I give my consent	Yes	Yes	No	38	Female		Used all the time			Used all the time				Short-Sighted (distance vision is blurred without correction),Astigmatism (have been described as having 'rugby-ball shaped' eyes)		Used all the time			Used all the time				No		24	Yes	-6.25	No		Used all the time			Used all the time				5km	40 minutes	1	4 years		All habitually running
649608-649599-70285602	Yes, I give my consent	Yes	Yes	No	49	Female		Used all the time			Used all the time				Short-Sighted (distance vision is blurred without correction)		Sometimes used			Sometimes used				No	Never	37	No		No									22 miles	3.5 hours	4	13 years		All habitually running
649608-649599-70285773	Yes, I give my consent	Yes	Yes	No	58	Female			Used all the time						Short-Sighted (distance vision is blurred without correction)			Used all the time						No		48	Yes	-10 dioptres for distance, -8 diopter for reading	No									40 miles (I used to be an international athlete and represented GB 21 times. I used to run 80-100 miles per week)	6 hours	7	32 years 8 months		All habitually running
649608-649599-70285930	Yes, I give my consent	Yes	Yes	No	31	Female		Used all the time			Sometimes used				Short-Sighted (distance vision is blurred without correction)		Sometimes used			Sometimes used			Sometimes used	Yes	Sometimes	6	No		Yes		Sometimes used						Sometimes used	15 miles	2.5hrs	3	5 years		Mostly habitually running
649608-649599-70286445	Yes, I give my consent	Yes	Yes	No	50	Female			Used all the time						Long-Sighted (difficulty with near vision without correction)			Used all the time						Yes	Sometimes	40	No		Yes			Used all the time						15 miled	Depends on training plan	3 to 4	5 years		All habitually running
649608-649599-70286524	Yes, I give my consent	Yes	Yes	No	31	Female		Used all the time			Sometimes used				Short-Sighted (distance vision is blurred without correction),Astigmatism (have been described as having 'rugby-ball shaped' eyes)		Sometimes used			Sometimes used				No	Never	12	Yes	Left eye -4.25 Right eye -4.00	Yes		Sometimes used			Used all the time				30 miles	4 hours	4	10years		All habitually running
649608-649599-70286101	Yes, I give my consent	Yes	Yes	No	47	Female		Used all the time							Short-Sighted (distance vision is blurred without correction)								Used all the time	Yes	All the time	30	Yes	SPH R -2.75, L -2.25	No								Used all the time	15 miles	2hrs 18	3.5	12 years		All habitually running
649608-649599-70287215	Yes, I give my consent	Yes	Yes	No	37	Male		Used all the time							Astigmatism (have been described as having 'rugby-ball shaped' eyes)		Used all the time							No	Sometimes	15	No		Yes		Used all the time							8 miles	1.5-2 hours	2-3	6 years		All habitually running
649608-649599-70286752	Yes, I give my consent	Yes	Yes	No	66	Male			Used all the time						Long-Sighted (difficulty with near vision without correction)			Used all the time						Yes	Sometimes	40	No		Yes			Sometimes used						15 - 20 miles	190 minutes	3/4	4 years		All habitually running
649608-649599-70288073	Yes, I give my consent	Yes	Yes	No	37	Female		Used all the time			Sometimes used				Short-Sighted (distance vision is blurred without correction)		Used all the time			Sometimes used				No	Never	10	Yes	-1.00 -2.00	Yes		Sometimes used						Sometimes used	35 miles	6 hrs	4	6 years		All habitually running
649608-649599-70287893	Yes, I give my consent	Yes	Yes	No	43	Female		Sometimes used			Sometimes used			Sometimes used	Short-Sighted (distance vision is blurred without correction)					Sometimes used			Used all the time	Yes	All the time	30	Yes	-2.25	No									50-70km	5-6 hours	6	20 years		All habitually running
649608-649599-70288012	Yes, I give my consent	Yes	Yes	No	58	Male			Used all the time			Sometimes used			Short-Sighted (distance vision is blurred without correction),Long-Sighted (difficulty with near vision without correction)						Used all the time		Sometimes used	Yes	Sometimes	30	No		No						Sometimes used		Sometimes used	30 miles	4 hours	4	18 years		All habitually running
649608-649599-70287979	Yes, I give my consent	Yes	Yes	No	45	Male		Used all the time									Used all the time							Yes	Sometimes	20	No		No		Used all the time							27	6	5	5 years		All habitually running
649608-649599-70287456	Yes, I give my consent	Yes	Yes	No	51	Male		Used all the time							Astigmatism (have been described as having 'rugby-ball shaped' eyes)		Used all the time						Sometimes used	Yes	Sometimes	20	Yes	R -1.25 -2.00 10.0 +1.75 +1.00 11.00 L -1.75 -1.00 25.0 +1.75 +1.00 11.00	Yes		Used all the time						Sometimes used	25km	2-4 hours	3	8 year 5 months		All habitually running
649608-649599-70288189	Yes, I give my consent	Yes	Yes	No	55	Female			Used all the time						Long-Sighted (difficulty with near vision without correction)								Used all the time	Yes	All the time	12	No		Yes								Used all the time	10 miles	2 hours	4	43 years		All habitually running
649608-649599-70288335	Yes, I give my consent	Yes	Yes	No	49	Female		Used all the time					Sometimes used		Short-Sighted (distance vision is blurred without correction)		Used all the time					Sometimes used		No		37	No		No									10	2 hours	2	4 years		All habitually running
649608-649599-70288515	Yes, I give my consent	Yes	Yes	No	70	Female			Sometimes used		Sometimes used				Long-Sighted (difficulty with near vision without correction),Astigmatism (have been described as having 'rugby-ball shaped' eyes)			Sometimes used		Sometimes used				No		65	Yes	Right-1 distance 2.5 near Left +1.25 distance 2.50 near	Yes			Sometimes used					Sometimes used	40/50 km	5 hrs	4/5	43 years		All habitually running
649608-649599-70289234	Yes, I give my consent	Yes	Yes	No	35	Female		Used all the time			Sometimes used				Short-Sighted (distance vision is blurred without correction)		Sometimes used					Sometimes used	Sometimes used	Yes	Sometimes	4	No		No									25 miles	4-5 hours	4	5 years		All habitually running
649608-649599-70289086	Yes, I give my consent	Yes	Yes	No	46	Male			Used all the time						Short-Sighted (distance vision is blurred without correction),Long-Sighted (difficulty with near vision without correction),Astigmatism (have been described as having 'rugby-ball shaped' eyes)			Used all the time						No		34	No		No									33 km	3½ hours	5	12 years 3 months		All habitually running
649608-649599-70289329	Yes, I give my consent	Yes	Yes	No	18	Female		Sometimes used			Sometimes used				Short-Sighted (distance vision is blurred without correction)					Used all the time				No		12	Yes	-7.50 left, -8.50 right	Yes					Used all the time				25km	2 hours 30 mins	3	4 years 3 months		All habitually running
649608-649599-70289393	Yes, I give my consent	Yes	Yes	No	47	Female			Used all the time						Short-Sighted (distance vision is blurred without correction),Long-Sighted (difficulty with near vision without correction)			Used all the time						No	Never	3 years	No		Yes			Sometimes used						30 miles	6 -7 hours	3	4 years		Equal
649608-649599-70289352	Yes, I give my consent	Yes	Yes	No	30	Male		Used all the time			Sometimes used				Short-Sighted (distance vision is blurred without correction),Astigmatism (have been described as having 'rugby-ball shaped' eyes)		Used all the time							No		12	No		Yes		Used all the time							15km	75mins	3	4 years 6 months		All habitually running
649608-649599-70289816	Yes, I give my consent	Yes	Yes	No	40	Female		Used all the time							Short-Sighted (distance vision is blurred without correction)		Used all the time							No		26 years	No		Yes		Used all the time							10k	60 mins	2	1 year		All habitually running
649608-649599-70289952	Yes, I give my consent	Yes	Yes	No	51	Male			Used all the time						Short-Sighted (distance vision is blurred without correction)					Used all the time				No		42	Yes	9.0	No									20-35 miles	3-5 hours	4	25 years		All habitually running
649608-649599-70290300	Yes, I give my consent	Yes	Yes	No	60	Female			Used all the time						Short-Sighted (distance vision is blurred without correction)			Used all the time						No	Never	49	No		Yes			Used all the time						20 miles	3.5	4	30 years 10 months		All habitually running
649608-649599-70289641	Yes, I give my consent	Yes	Yes	No	53	Male		Sometimes used						Sometimes used	Short-Sighted (distance vision is blurred without correction)		Sometimes used						Sometimes used	Yes	Sometimes	35	Yes	SPH CYL. AXIS. NEAR R -1.00 -1.00 10.0 +1.75 L -1.50 -1.00 170 +1.75	Yes		Sometimes used						Sometimes used	40km	4.5hr	5	4 year 11months		All habitually running
649608-649599-70290760	Yes, I give my consent	Yes	Yes	No	43	Female		Used all the time			Used all the time				Short-Sighted (distance vision is blurred without correction)					Used all the time				No	Never	31	Yes	R-7.0 L-6.50	Yes					Used all the time				40 km	4hrs	4	3 years 9 months		All habitually running
649608-649599-70290923	Yes, I give my consent	Yes	Yes	No	51	Female			Used all the time						Short-Sighted (distance vision is blurred without correction),Long-Sighted (difficulty with near vision without correction)								Used all the time	Yes	All the time	21	No		Yes								Used all the time	30 miles	6 hours	5	10 years		All habitually running
649608-649599-70291070	Yes, I give my consent	Yes	Yes	No	63	Male			Used all the time						Short-Sighted (distance vision is blurred without correction)			Used all the time						No	Never	53	No		Yes			Used all the time						35 kms	3 hours	4 - 5	35 years		All habitually running
649608-649599-70291122	Yes, I give my consent	Yes	Yes	No	47	Female		Sometimes used	Used all the time						Short-Sighted (distance vision is blurred without correction),Long-Sighted (difficulty with near vision without correction)		Used all the time							No		21	No		Yes		Used all the time							25 miles	4 hrs 30 mins	4	7 years		All habitually running
649608-649599-70291077	Yes, I give my consent	Yes	Yes	No	63	Male		Sometimes used	Sometimes used						Short-Sighted (distance vision is blurred without correction),Astigmatism (have been described as having 'rugby-ball shaped' eyes)		Sometimes used	Sometimes used						No	Never	approx 55 years	No		No		Sometimes used	Sometimes used						30 miles	4.5 hours	5	9 years		Mostly habitually running
649608-649599-70291986	Yes, I give my consent	Yes	Yes	No	41	Male		Sometimes used			Used all the time				Short-Sighted (distance vision is blurred without correction)					Used all the time			Sometimes used	Yes	Sometimes	27	Yes	-1.00,-1.25	No									35km	3	4	8 years		All habitually running
649608-649599-70292201	Yes, I give my consent	Yes	Yes	No	57	Male			Used all the time						Short-Sighted (distance vision is blurred without correction),Long-Sighted (difficulty with near vision without correction)			Used all the time						Yes	Sometimes	15	No		Yes			Used all the time						20 miles	3 hours	3	20 years		All habitually running
649608-649599-70292293	Yes, I give my consent	Yes	Yes	No	34	Male		Used all the time							Short-Sighted (distance vision is blurred without correction),Astigmatism (have been described as having 'rugby-ball shaped' eyes)		Used all the time							No		24	No		Yes		Used all the time							10 miles	1.5 hours	3	4 years 6 months		All habitually running
649608-649599-70292474	Yes, I give my consent	Yes	Yes	No	43	Female		Used all the time			Sometimes used				Short-Sighted (distance vision is blurred without correction),Astigmatism (have been described as having 'rugby-ball shaped' eyes)		Sometimes used			Sometimes used				No	Never	33	No		Yes		Sometimes used			Sometimes used				35km	4hrs	4	6 yrs 10 months		All habitually running
649608-649599-70291543	Yes, I give my consent	Yes	Yes	No	65	Female			Used all the time						Long-Sighted (difficulty with near vision without correction)			Used all the time						No		15	No		Yes			Used all the time						20miles	10k	3	20years		All habitually running
649608-649599-70292811	Yes, I give my consent	Yes	Yes	No	56	Male		Sometimes used	Sometimes used					Sometimes used	Long-Sighted (difficulty with near vision without correction),Astigmatism (have been described as having 'rugby-ball shaped' eyes)								Used all the time	Yes	All the time	10	No		No									20km	3 hours	3	12 years		All habitually running
649608-649599-70293382	Yes, I give my consent	Yes	Yes	No	39	Female		Sometimes used			Sometimes used				Short-Sighted (distance vision is blurred without correction)		Sometimes used			Sometimes used				No	Never	32	Yes	-7 lenses both eyes Equiv in glasses	Yes		Sometimes used			Sometimes used				10-20 miles	2-4 hours	3	12 years		All habitually running
649608-649599-70293637	Yes, I give my consent	Yes	Yes	No	44	Male		Used all the time							Short-Sighted (distance vision is blurred without correction)		Used all the time							No		28	No		No		Used all the time							35 miles	7 hours	7	10 years		All habitually running
649608-649599-70294762	Yes, I give my consent	No
649608-649599-70294737	Yes, I give my consent	Yes	Yes	No	33	Male		Used all the time							Short-Sighted (distance vision is blurred without correction)		Used all the time							No	Never	25	Yes	- SPH - CYL - AXIS R: -2.50 -0.75 85.0 L: -2.75 -0.75 145.0	No									10km	1hr 10-ish	3	1yr 3mths		All habitually running
649608-649599-70296517	Yes, I give my consent	Yes	Yes	No	25	Male		Used all the time							Astigmatism (have been described as having 'rugby-ball shaped' eyes)					Used all the time				No	Never	21 years	Yes	Left eye: +5.5 Right eye: +3.5	Yes					Used all the time				35-45 miles	5-6 hours	6	16 years and 6 months		All habitually running
649608-649599-70297353	Yes, I give my consent	Yes	Yes	No	36	Female		Sometimes used			Used all the time				Astigmatism (have been described as having 'rugby-ball shaped' eyes)					Used all the time				No		15	No		Yes		Sometimes used			Sometimes used				10-15miles	3 hours	3	26years		All habitually running
649608-649599-70297593	Yes, I give my consent	Yes	Yes	No	42	Female		Used all the time			Sometimes used				Short-Sighted (distance vision is blurred without correction)					Used all the time				No	Never	20 years	Yes	-1.75	Yes								Used all the time	30 miles	4-5 hours	4-5	8 years		Mostly habitually running
649608-649599-70297976	Yes, I give my consent	Yes	Yes	Yes
649608-649599-70298095	Yes, I give my consent	Yes	Yes	No	41	Male		Used all the time			Sometimes used				Short-Sighted (distance vision is blurred without correction),Astigmatism (have been described as having 'rugby-ball shaped' eyes)		Sometimes used			Sometimes used				No		27	No		No		Sometimes used					Sometimes used		20 miles	4 hours	4	12 years		All habitually running
649608-649599-70298363	Yes, I give my consent	Yes	Yes	No	46	Male		Used all the time							Short-Sighted (distance vision is blurred without correction)		Used all the time							No		38 years	No		No		Used all the time							15 miles	2 hours	3	12 years		All habitually running
649608-649599-70298821	Yes, I give my consent	Yes	Yes	No	51	Female			Used all the time						Short-Sighted (distance vision is blurred without correction)			Used all the time						Yes	Sometimes	40	Yes	R -1.00/-0.50 x 90 L -1.25/-0.75 X 110 Add +2.00	No									12 miles	2.5 hours	3	5 years		All habitually running
649608-649599-70299006	Yes, I give my consent	Yes	Yes	No	47	Female		Used all the time			Used all the time				Short-Sighted (distance vision is blurred without correction),Astigmatism (have been described as having 'rugby-ball shaped' eyes)		Used all the time			Used all the time				Yes	Sometimes	25 yrs	No		Yes		Used all the time			Used all the time				35 kms	4 hrs	4	12 yrs		Mostly habitually running
649608-649599-70299650	Yes, I give my consent	Yes	Yes	No	45	Male		Used all the time							Short-Sighted (distance vision is blurred without correction)		Used all the time							Yes	Sometimes	35	No		Yes		Used all the time							25km	180 minutes	4	8 years		All habitually running
649608-649599-70299801	Yes, I give my consent	Yes	Yes	No	55	Female		Used all the time	Sometimes used						Short-Sighted (distance vision is blurred without correction)		Used all the time							No		40	Yes	R - 10 L - 8.5	No									20 miles	6-7 hours	3-4	15 years		All habitually running
649608-649599-70299847	Yes, I give my consent	Yes	Yes	No	45	Male				Sometimes used					Short-Sighted (distance vision is blurred without correction)				Sometimes used					Yes	All the time	20	No		No				Sometimes used					30 miles	5 hours	5	6 years		All habitually running
649608-649599-70300053	Yes, I give my consent	Yes	No
649608-649599-70299961	Yes, I give my consent	Yes	Yes	No	33	Male		Used all the time							Short-Sighted (distance vision is blurred without correction)		Used all the time							No	Never	17	Yes	-3	No		Used all the time							8	1	2	5 years and 6 months		Mostly habitually running
649608-649599-70300154	Yes, I give my consent	Yes	Yes	No	55	Female			Used all the time			Sometimes used			Short-Sighted (distance vision is blurred without correction),Long-Sighted (difficulty with near vision without correction)								Used all the time	Yes	All the time	12years	No		No								Used all the time	10 miles	2 hours	3	6 years		All habitually running
649608-649599-70299987	Yes, I give my consent	Yes	Yes	No	30	Female		Used all the time						Sometimes used	Short-Sighted (distance vision is blurred without correction)		Sometimes used						Used all the time	Yes	All the time	2	No		Yes		Used all the time						Sometimes used	15-20 miles	3 hours	3	7 years		All habitually running
649608-649599-70300108	Yes, I give my consent	Yes	Yes	No	55	Male			Used all the time				Sometimes used		Short-Sighted (distance vision is blurred without correction)			Used all the time						No		15	No		No									20 miles	4 hours	3	9 years 0 months		All habitually running
649608-649599-70300236	Yes, I give my consent	Yes	Yes	No	56	Male		Sometimes used	Used all the time						Short-Sighted (distance vision is blurred without correction)			Used all the time						No		40	No		No			Used all the time						12 miles	100 mins	3	20 years		All habitually running
649608-649599-70299958	Yes, I give my consent	Yes	Yes	No	28	Male		Used all the time			Sometimes used				Short-Sighted (distance vision is blurred without correction)		Used all the time			Sometimes used				No		16	Yes	-3.75	No		Used all the time			Sometimes used				25m		4	3 years		All habitually running
649608-649599-70300611	Yes, I give my consent	Yes	Yes	No	33	Female		Used all the time					Sometimes used	Sometimes used	Short-Sighted (distance vision is blurred without correction),Astigmatism (have been described as having 'rugby-ball shaped' eyes)		Sometimes used					Sometimes used	Sometimes used	Yes	Sometimes	24	Yes	R-base curve 8.60/diameter 14.50/sphere -1.25/cylinder -1.25/axis 180 L-base curve 8.60/ diameter 14.50/sphere -1.75/cylinder -1.25/axis 180	Yes		Sometimes used					Sometimes used	Sometimes used	7 miles	70 minutes	2	13 years		All habitually running
649608-649599-70301512	Yes, I give my consent	Yes	Yes	No	52	Female			Used all the time						Short-Sighted (distance vision is blurred without correction),Long-Sighted (difficulty with near vision without correction)								Used all the time	Yes	All the time	5	No		No									20k	2 hours	3	7 years		All habitually running
649608-649599-70302367	Yes, I give my consent	Yes	Yes	No	33	Female				Used all the time					Short-Sighted (distance vision is blurred without correction)				Used all the time					No		13	No		No				Used all the time					15 miles	3hours	3	7		All habitually running
649608-649599-70304459	Yes, I give my consent	Yes	Yes	No	49	Female		Used all the time							Short-Sighted (distance vision is blurred without correction)		Used all the time							No	Never	30 years	Yes	-1.75	Yes		Used all the time							20 km	2 hours	3	6 years 6 months		All habitually running
649608-649599-70304257	Yes, I give my consent	Yes	Yes	No	51	Female			Used all the time		Sometimes used				Long-Sighted (difficulty with near vision without correction)					Sometimes used			Used all the time	Yes	All the time	35	No		Yes								Used all the time	35 miles	4	4	35 years		All habitually running
649608-649599-70304575	Yes, I give my consent	Yes	Yes	No	43	Female			Used all the time						Short-Sighted (distance vision is blurred without correction),Long-Sighted (difficulty with near vision without correction)			Used all the time						No		30	No		Yes						Used all the time			10 miles	2-3 hours total	3	4 years six months		All habitually running
649608-649599-70305670	Yes, I give my consent	Yes	Yes	No	60	Male		Sometimes used			Sometimes used				Short-Sighted (distance vision is blurred without correction),Astigmatism (have been described as having 'rugby-ball shaped' eyes)		Sometimes used			Sometimes used				No		35	Yes	L -1.25 R-2.25	Yes					Sometimes used			Sometimes used	20 miles	3:30	4	7years 1 month		Mostly habitually running
649608-649599-70305098	Yes, I give my consent	Yes	Yes	No	30	Female		Sometimes used			Sometimes used				Short-Sighted (distance vision is blurred without correction)					Sometimes used				Yes	All the time	10	No		Yes									10k	2 hours	2	5 years		Mostly habitually running
649608-649599-70307151	Yes, I give my consent	Yes	Yes	No	41	Male		Used all the time			Sometimes used				Long-Sighted (difficulty with near vision without correction)		Used all the time			Sometimes used				No		41	Yes	+3.50 / + 0.50 / unsure of axis right, left is a 'balance lens' due to convergent squint	No		Used all the time					Sometimes used		15 miles	1 hour 30	3	5 years		All habitually running
649608-649599-70307312	Yes, I give my consent	Yes	Yes	No	31	Female		Used all the time			Sometimes used				Long-Sighted (difficulty with near vision without correction),Astigmatism (have been described as having 'rugby-ball shaped' eyes)		Used all the time			Sometimes used			Sometimes used	Yes	Sometimes	30	Yes	RE +2.25/-0.75X90 LE +4.00/-1.00X65 LSOT and some mild amblyopia	Yes		Used all the time			Sometimes used			Sometimes used	32Km	4 hours	4-5 runs	2 years 5 months		All habitually running
649608-649599-70307716	Yes, I give my consent	Yes	Yes	No	15	Male			Used all the time	Used all the time				Sometimes used	Don't Know		Used all the time						Sometimes used	Yes	Sometimes	11 years	No		Yes		Used all the time							1mile	5-6 hours	2-3	8years		All habitually running
649608-649599-70308799	Yes, I give my consent	Yes	Yes	No	42	Male		Sometimes used			Used all the time				Short-Sighted (distance vision is blurred without correction),Astigmatism (have been described as having 'rugby-ball shaped' eyes)		Sometimes used			Used all the time				Yes	Sometimes	25	Yes	-2.00 and - 2.50	Yes					Used all the time				35km	4hours	4	10 years		All habitually running
649608-649599-70309688	Yes, I give my consent	Yes	No
649608-649599-70310141	Yes, I give my consent	Yes	No
649608-649599-70310159	Yes, I give my consent	Yes	Yes	No	58	Female			Sometimes used			Used all the time			Short-Sighted (distance vision is blurred without correction),Long-Sighted (difficulty with near vision without correction)						Used all the time			No		15	No		No									25-30 miles	5-6 hours	4	10 years 2 months		All habitually running
649608-649599-70310287	Yes, I give my consent	Yes	Yes	No	35	Male		Used all the time							Short-Sighted (distance vision is blurred without correction),Astigmatism (have been described as having 'rugby-ball shaped' eyes)		Used all the time							Yes	Sometimes	30	No		Yes		Used all the time							30 miles	4 hours	3	24 years		All habitually running
649608-649599-70310175	Yes, I give my consent	Yes	Yes	No	68	Male		Sometimes used	Used all the time						Short-Sighted (distance vision is blurred without correction)		Sometimes used	Sometimes used						No		46	No		Yes		Sometimes used	Sometimes used						30 Kms	3 hours	4	11years 4 months		All habitually running
649608-649599-70310828	Yes, I give my consent	Yes	Yes	No	55	Female			Sometimes used		Sometimes used				Long-Sighted (difficulty with near vision without correction),Astigmatism (have been described as having 'rugby-ball shaped' eyes)			Sometimes used		Sometimes used				No		51	Yes	6 right 5.5 left	No									25 miles	3 hours	3	7 years		All habitually running
649608-649599-70310447	Yes, I give my consent	Yes	Yes	No	26	Female		Sometimes used			Sometimes used				Short-Sighted (distance vision is blurred without correction)					Used all the time				No		9	Yes	-2.25 for both eyes	Yes					Used all the time				15 miles	3 hours	3	10 years		Mostly habitually running
649608-649599-70310822	Yes, I give my consent	Yes	Yes	No	59	Female			Used all the time		Sometimes used				Long-Sighted (difficulty with near vision without correction)					Used all the time				No		50	Yes	Left eye + 1.75 right eye + 2.00	Yes					Sometimes used				12 miles approx	2-3 hours	2	13 years		All habitually running
649608-649599-70311364	Yes, I give my consent	Yes	Yes	No	50	Male			Used all the time						Short-Sighted (distance vision is blurred without correction),Long-Sighted (difficulty with near vision without correction)			Used all the time						No	Never	20	No		No									45km	4h	5	1 year 6 months		Mostly habitually running
649608-649599-70311511	Yes, I give my consent	Yes	Yes	No	31	Female		Used all the time			Sometimes used				Short-Sighted (distance vision is blurred without correction)		Sometimes used			Sometimes used			Sometimes used	Yes	Sometimes	10 year	No		Yes		Sometimes used			Sometimes used			Sometimes used	25-30 miles	5 hours	5	12 years		All habitually running
649608-649599-70311676	Yes, I give my consent	Yes	Yes	No	56	Female		Sometimes used						Sometimes used	Short-Sighted (distance vision is blurred without correction)		Sometimes used							Yes	Sometimes	45	No		Yes		Sometimes used							20 miles	4.5 hours	3	37 years		All habitually running
649608-649599-70311317	Yes, I give my consent	Yes	Yes	No	25	Female		Used all the time			Sometimes used				Short-Sighted (distance vision is blurred without correction)					Used all the time				No		6	Yes	R -1.25 (SPH) L -1.25 (SPH), -0.50 (CYL), 50.0 (Axis)	No									20km	2.5hrs	3	1 year 3 months		All habitually running
649608-649599-70312297	Yes, I give my consent	Yes	Yes	No	28	Female		Sometimes used			Sometimes used			Sometimes used	Short-Sighted (distance vision is blurred without correction)					Sometimes used			Sometimes used	Yes	Sometimes	10	Yes	-1.5	Yes		Sometimes used			Sometimes used				20 km	5 hours	6	15 years		All habitually running
649608-649599-70312338	Yes, I give my consent	Yes	Yes	No	61	Male		Used all the time				Sometimes used			Short-Sighted (distance vision is blurred without correction)		Used all the time				Sometimes used			No	Never	35	No		No									75km	15 hours	5-6	5yrs 4mnths		All habitually running
649608-649599-70312639	Yes, I give my consent	Yes	No
649608-649599-70312830	Yes, I give my consent	Yes	Yes	No	50	Male			Used all the time						Long-Sighted (difficulty with near vision without correction),Astigmatism (have been described as having 'rugby-ball shaped' eyes)			Used all the time						No		42	No		No									30km	3 hours	4	10 years		All habitually running
649608-649599-70313613	Yes, I give my consent	Yes	No
649608-649599-70313749	Yes, I give my consent	Yes	Yes	Yes
649608-649599-70313600	Yes, I give my consent	Yes	Yes	No	30	Female		Sometimes used			Sometimes used				Short-Sighted (distance vision is blurred without correction)		Sometimes used					Sometimes used		No		18	Yes	4.5	Yes		Sometimes used			Sometimes used				20 miles	180minutes	5	3years		All habitually running
649608-649599-70313885	Yes, I give my consent	Yes	Yes	No	61	Female			Used all the time						Long-Sighted (difficulty with near vision without correction)			Used all the time						Yes	Sometimes	10	No		Yes			Used all the time						20 miles	5 hrs	4	5 year and 11 months		All habitually running
649608-649599-70314489	Yes, I give my consent	Yes	Yes	No	63	Female			Used all the time						Long-Sighted (difficulty with near vision without correction),Astigmatism (have been described as having 'rugby-ball shaped' eyes)			Used all the time						No	Never	40	No		No									30km	3.5hours	4	10 years		All habitually running
649608-649599-70314597	Yes, I give my consent	Yes	Yes	No	45	Female		Used all the time							Short-Sighted (distance vision is blurred without correction),Astigmatism (have been described as having 'rugby-ball shaped' eyes)					Used all the time				No	Never	20 years	Yes	-1.5/-2.25	Yes					Used all the time				20miles	4 hrs	3	3 years		All habitually running
649608-649599-70315422	Yes, I give my consent	Yes	Yes	No	51	Female			Used all the time		Sometimes used				Short-Sighted (distance vision is blurred without correction),Long-Sighted (difficulty with near vision without correction),Astigmatism (have been described as having 'rugby-ball shaped' eyes)			Used all the time		Used all the time				No		37	Yes	R-3.75 and L-2.50 +2	No									20 miles	3 hrs	3	6 yrs 10 month		All habitually running
649608-649599-70316416	Yes, I give my consent	Yes	Yes	No	42	Male		Used all the time			Sometimes used				Short-Sighted (distance vision is blurred without correction),Astigmatism (have been described as having 'rugby-ball shaped' eyes)		Sometimes used			Sometimes used				No		30 years	Yes	R- SPH -2.25 CYL -2.00 AXL 148.0 L -2.25 -1.75 38.0	Yes					Sometimes used				17 miles	3 hours	4	20 years		All habitually running
649608-649599-70317649	Yes, I give my consent	Yes	Yes	No	60	Female		Used all the time	Sometimes used						Short-Sighted (distance vision is blurred without correction),Long-Sighted (difficulty with near vision without correction)		Used all the time							No		About 10 years	No		No									15km	2 hours	3	2 years 5 months		All habitually running
649608-649599-70318742	Yes, I give my consent	Yes	Yes	No	50	Female			Used all the time						Short-Sighted (distance vision is blurred without correction),Astigmatism (have been described as having 'rugby-ball shaped' eyes)			Used all the time						Yes	Sometimes	8	No		Yes			Sometimes used						10 miles	Up to 3hrs	3	6 years		All habitually running
649608-649599-70318864	Yes, I give my consent	Yes	Yes	No	46	Male		Sometimes used							Short-Sighted (distance vision is blurred without correction)								Used all the time	No	All the time	20	Yes	Right -1.50 Left -1.75	Yes								Used all the time	15-20 miles	2.5 hours	3	20 years and 6 months		All habitually running
649608-649599-70319009	Yes, I give my consent	Yes	Yes	No	51	Female					Used all the time				Short-Sighted (distance vision is blurred without correction)								Used all the time	Yes	All the time	30 years plus	Yes	-0.75	Yes								Sometimes used	35 miles	6 plus hours	6	7 years		All habitually running
649608-649599-70320343	Yes, I give my consent	Yes	Yes	No	43	Female		Sometimes used			Sometimes used				Short-Sighted (distance vision is blurred without correction),Astigmatism (have been described as having 'rugby-ball shaped' eyes)		Sometimes used			Sometimes used				Yes	Sometimes	24	No		Yes								Used all the time	12 miles	1.5	3	3 years		All habitually running
649608-649599-70320726	Yes, I give my consent	Yes	Yes	No	32	Female		Used all the time		Used all the time					Short-Sighted (distance vision is blurred without correction)		Used all the time							No		30	Yes	+4.75	Yes		Used all the time							20miles	3 hours	5	5 years		All habitually running
649608-649599-70320702	Yes, I give my consent	Yes	Yes	No	48	Male		Used all the time							Astigmatism (have been described as having 'rugby-ball shaped' eyes)		Sometimes used						Sometimes used	Yes	Sometimes	25	No		No		Sometimes used						Sometimes used	23 miles	3hrs 15mins	5	3 years		Mostly habitually running
649608-649599-70321826	Yes, I give my consent	Yes	Yes	No	29	Female		Used all the time							Short-Sighted (distance vision is blurred without correction)		Used all the time							No		10	No		No									20km	2hr	3	5 years
649608-649599-70321693	Yes, I give my consent	Yes	Yes	No	64	Female			Used all the time						Short-Sighted (distance vision is blurred without correction)			Sometimes used						Yes	Sometimes	1	No		No									15 miles	3hours	3	5 years		All habitually running
649608-649599-70323325	Yes, I give my consent	Yes	Yes	No	34	Male		Used all the time							Astigmatism (have been described as having 'rugby-ball shaped' eyes)								Used all the time	Yes		3	No		No								Used all the time	40 miles	8 hours	6	14 years		All habitually running
649608-649599-70325075	Yes, I give my consent	Yes	No
649608-649599-70326756	Yes, I give my consent	Yes	Yes	No	43	Male		Used all the time							Short-Sighted (distance vision is blurred without correction),Astigmatism (have been described as having 'rugby-ball shaped' eyes)		Used all the time							Yes	Sometimes	30					Used all the time							25km	2.5 hours	3	3 years		All habitually running
649608-649599-70327874	Yes, I give my consent	Yes	Yes	No	64	Female			Sometimes used			Sometimes used			Short-Sighted (distance vision is blurred without correction)			Used all the time			Used all the time			No		43	No		Yes			Sometimes used			Used all the time			25 miles	~ 3 hours	4	40 years 6 months		All habitually running
649608-649599-70328061	Yes, I give my consent	Yes	Yes	No	66	Male			Used all the time						Astigmatism (have been described as having 'rugby-ball shaped' eyes)			Used all the time						No		60	No		No									60km	6hr	5	30 year		All habitually running
649608-649599-70329269	Yes, I give my consent	Yes	Yes	No	48	Female		Sometimes used			Used all the time				Short-Sighted (distance vision is blurred without correction)					Used all the time				No	Never	20	No		No									25- 30 miles	4 hours	4-5	14 years
649608-649599-70330778	Yes, I give my consent	Yes	No
649608-649599-70331503	Yes, I give my consent	Yes	Yes	No	67	Female			Used all the time						Short-Sighted (distance vision is blurred without correction)			Used all the time						No		54	No		No			Used all the time						22 miles	4	3	6 years		All habitually running
649608-649599-70331703	Yes, I give my consent	Yes	Yes	No	38	Female		Used all the time			Sometimes used				Short-Sighted (distance vision is blurred without correction)		Sometimes used			Sometimes used				Yes	Sometimes	24	Yes	R -2.25 L -1.25	Yes		Sometimes used			Sometimes used				20 - 35 miles	Anything between 5 hours and 8 hours	3	5 years and 3 months		All habitually running
649608-649599-70331848	Yes, I give my consent	Yes	Yes	No	33	Female		Used all the time			Sometimes used				Short-Sighted (distance vision is blurred without correction),Astigmatism (have been described as having 'rugby-ball shaped' eyes)					Used all the time				No		13	No		Yes					Used all the time				15miles	2.5hours	3	7years 0months		All habitually running
649608-649599-70331612	Yes, I give my consent	Yes	Yes	No	44	Male		Used all the time							Short-Sighted (distance vision is blurred without correction)								Used all the time	Yes	All the time	2	Yes	R -0.25 -1.00 95.0 L -0.50 -0.50 85.0	No								Used all the time	30km	2.5 hours	4	2003		All habitually running
649608-649599-70334122	Yes, I give my consent	Yes	Yes	No	53	Male		Sometimes used	Sometimes used					Sometimes used	Long-Sighted (difficulty with near vision without correction)								Sometimes used	Yes	Sometimes	4	Yes	2.0 2.0 20/20	Yes								Used all the time	40 miles	5 hours	6	3 years 2 months		Equal
649608-649599-70334300	Yes, I give my consent	Yes	Yes	No	63	Male			Used all the time						Long-Sighted (difficulty with near vision without correction)			Sometimes used					Sometimes used	Yes	Sometimes	2	Yes	R SPH +2.5 Cyl -0.25 Axis 90.0 L SPH +3.25 Cyl -0.25 Axis 165.0 (All near)	Yes			Sometimes used					Sometimes used	25 miles	5 hours	4	52 years !!		All habitually running
649608-649599-70336676	Yes, I give my consent	Yes	Yes	No	29	Female		Sometimes used			Sometimes used				Short-Sighted (distance vision is blurred without correction)		Sometimes used			Sometimes used				No		13	Yes	-2.50	Yes					Used all the time				15 miles	2/3 hours	3/4	3		All habitually running
649608-649599-70336828	Yes, I give my consent	Yes	Yes	No	67	Female			Used all the time				Sometimes used		Short-Sighted (distance vision is blurred without correction)			Used all the time						No		55	No		No			Used all the time						16	3hrs	4	30		All habitually running
649608-649599-70341402	Yes, I give my consent	Yes	No
649608-649599-70344005	Yes, I give my consent	Yes	Yes	No	31	Male		Used all the time			Sometimes used				Short-Sighted (distance vision is blurred without correction)		Sometimes used			Used all the time				No		20	Yes	-4.5/-4.25	Yes					Used all the time				30 miles	4 hours	4	1 year 11 months		All habitually running
649608-649599-70344798	Yes, I give my consent	Yes	Yes	No	55	Female			Used all the time						Short-Sighted (distance vision is blurred without correction),Long-Sighted (difficulty with near vision without correction),Astigmatism (have been described as having 'rugby-ball shaped' eyes)			Sometimes used		Used all the time				No	Never	14	Yes	Right eye -2.75, DS, 0, 6/6 +2.25 Left eye -2.00, -1.25, 180, 6/6, +2.25	Yes			Sometimes used		Used all the time				10k	1.5hrs	2 or 3	On and off 30 years		All habitually running
649608-649599-70345680	Yes, I give my consent	Yes	Yes	No	57	Male			Used all the time						Short-Sighted (distance vision is blurred without correction),Astigmatism (have been described as having 'rugby-ball shaped' eyes)			Used all the time						No		35	No		Yes			Used all the time						30 Miles	3 hours	3	25 Years		All habitually running
649608-649599-70345929	Yes, I give my consent	Yes	Yes	No	43	Female		Used all the time							Short-Sighted (distance vision is blurred without correction),Astigmatism (have been described as having 'rugby-ball shaped' eyes)		Used all the time			Used all the time				No		30 years	Yes	6.5 & 6.0	Yes		Used all the time			Sometimes used				20	150 minutes	3	4 years		All habitually running
649608-649599-70346340	Yes, I give my consent	Yes	Yes	No	29	Female		Sometimes used							Short-Sighted (distance vision is blurred without correction)								Used all the time	Yes	All the time	9	Yes	1.5	Yes								Used all the time	35 miles	6 hours	5	4 years		Mostly habitually running
649608-649599-70347949	Yes, I give my consent	Yes	Yes	No	59	Male			Used all the time						Short-Sighted (distance vision is blurred without correction),Long-Sighted (difficulty with near vision without correction)			Used all the time						No		50	No		Yes			Used all the time						25k	5 hours	4	5 years		All habitually running
649608-649599-70348770
649608-649599-70349248	Yes, I give my consent	Yes	Yes	No	44	Female		Used all the time							Short-Sighted (distance vision is blurred without correction)		Used all the time							Yes	Sometimes	43	No		No		Used all the time							18 miles	3 hours	3	10 years and 6 months		All habitually running
649608-649599-70351101	Yes, I give my consent	Yes	Yes	No	55	Male			Sometimes used			Sometimes used			Short-Sighted (distance vision is blurred without correction)					Sometimes used	Sometimes used			No		20	Yes	Left 2.75; Right 3.00	No						Sometimes used			25 miles	4 hours	3	9 years		All habitually running
649608-649599-70356397	Yes, I give my consent	Yes	Yes	No	57	Female			Used all the time						Short-Sighted (distance vision is blurred without correction),Long-Sighted (difficulty with near vision without correction)					Used all the time				No		35	No		No									20km	3 hrs	3	3 years		All habitually running
649608-649599-70358915	Yes, I give my consent	Yes	Yes	No	62	Female			Used all the time						Long-Sighted (difficulty with near vision without correction),Astigmatism (have been described as having 'rugby-ball shaped' eyes)			Used all the time						No		2	No		No			Used all the time						9 miles	2 hours	2	37 years		All habitually running
649608-649599-70359892	Yes, I give my consent	Yes	Yes	No	58	Female		Used all the time							Short-Sighted (distance vision is blurred without correction)		Used all the time							No		33	No		No									13	2.5 hours	3	12 years 6 months		All habitually running
649608-649599-70361618	Yes, I give my consent	Yes	Yes	No	31	Male		Sometimes used			Used all the time				Short-Sighted (distance vision is blurred without correction)					Used all the time				No		13	Yes	-2.5	Yes					Used all the time				30miles	4 hours	4	5 years 6 months		All habitually running
649608-649599-70363521	Yes, I give my consent	Yes	Yes	No	65	Female		Used all the time							Short-Sighted (distance vision is blurred without correction)		Used all the time							No		10	No		No		Used all the time							20	4-5	3-4	13 years		All habitually running
649608-649599-70366801	Yes, I give my consent	Yes	Yes	No	25	Female				Used all the time			Sometimes used		Astigmatism (have been described as having 'rugby-ball shaped' eyes)							Used all the time		No		17	No		Yes							Used all the time		30 miles	5 hours	4	3 years		All habitually running
649608-649599-70368854	Yes, I give my consent	Yes	Yes	No	67	Female			Used all the time						Short-Sighted (distance vision is blurred without correction)			Sometimes used						Yes	Sometimes	50	No		No									15k	120 minutes	3	50 years		All habitually running
649608-649599-70366998	Yes, I give my consent	Yes	Yes	No	56	Female			Sometimes used		Sometimes used				Short-Sighted (distance vision is blurred without correction),Astigmatism (have been described as having 'rugby-ball shaped' eyes)			Sometimes used		Sometimes used				Yes	Sometimes	50	Yes	-4.0 -4.0	Yes					Sometimes used				20 km	2 hours	3	10 years 0 months		All habitually running
649608-649599-70373925	Yes, I give my consent	Yes	Yes	No	46	Male		Used all the time			Used all the time				Short-Sighted (distance vision is blurred without correction)		Sometimes used			Sometimes used				No	Never	35	Yes	R -3.25 sphere -1.00 cylinder 10 axis L -4.00 sphere -.75 cylinder 10 axis	No									20 miles	3 hours	3 or 4	2 years 3 months		All habitually running
649608-649599-70375501	Yes, I give my consent	Yes	Yes	No	46	Female		Used all the time			Sometimes used				Short-Sighted (distance vision is blurred without correction),Astigmatism (have been described as having 'rugby-ball shaped' eyes)		Used all the time			Sometimes used				No		35	No		Yes		Used all the time			Sometimes used				25 miles	250 mins	5	32 years		All habitually running
649608-649599-70377958	Yes, I give my consent	Yes	Yes	No	39	Male		Sometimes used			Sometimes used				Short-Sighted (distance vision is blurred without correction),Astigmatism (have been described as having 'rugby-ball shaped' eyes)		Sometimes used			Sometimes used				No		22	Yes	L: -3.50 R: -4.50	Yes		Sometimes used			Sometimes used				20km	2 hours	3	20 years		All habitually running
649608-649599-70380033	Yes, I give my consent	Yes	Yes	No	41	Male		Used all the time			Used all the time				Short-Sighted (distance vision is blurred without correction)		Used all the time			Used all the time				No		30	Yes	-6	Yes		Used all the time			Used all the time				100km	6-10hours	5-10	4 years		Equal
649608-649599-70381923	Yes, I give my consent	Yes	Yes	Yes
649608-649599-70385544	Yes, I give my consent	Yes	Yes	No	58	Female		Used all the time			Used all the time				Short-Sighted (distance vision is blurred without correction)					Used all the time				No		40 years	No		No									15k	2 hrs	3 or 4	5 years		All habitually running
649608-649599-70384591	Yes, I give my consent	Yes	Yes	No	64	Male			Used all the time					Sometimes used	Long-Sighted (difficulty with near vision without correction),Astigmatism (have been described as having 'rugby-ball shaped' eyes)			Used all the time					Sometimes used	Yes	Sometimes	57	No		No			Used all the time					Sometimes used	15 miles	3 hours	3	11 years		All habitually running
649608-649599-70385832	Yes, I give my consent	Yes	Yes	No	42	Male		Used all the time							Short-Sighted (distance vision is blurred without correction)		Used all the time							No	Never	36	No		Yes		Used all the time							20 miles	3 hours	3	2 years		All habitually running
649608-649599-70387277	Yes, I give my consent	Yes	Yes	No	25	Female					Used all the time				Short-Sighted (distance vision is blurred without correction)					Used all the time				No	Never	9	Yes	0.75	No									40km	2.5-3 hrs	5-6	3 years		Equal
649608-649599-70381306	Yes, I give my consent	Yes	Yes	No	68	Male			Used all the time						Short-Sighted (distance vision is blurred without correction),Long-Sighted (difficulty with near vision without correction)			Used all the time						Yes	Sometimes	26	No		No			Used all the time						40 to60 Km	4 to 5 hours	7	63Years 4 months		Mostly habitually running
649608-649599-70397895	Yes, I give my consent	Yes	Yes	No	36	Female		Sometimes used			Sometimes used				Short-Sighted (distance vision is blurred without correction)		Sometimes used			Sometimes used				No	Never	18	No		No		Sometimes used			Sometimes used				20 miles	3 hours	4	8 years		All habitually running
649608-649599-70398951	Yes, I give my consent	Yes	Yes	No	51	Female			Used all the time						Short-Sighted (distance vision is blurred without correction)								Used all the time	Yes	All the time	30	No		Yes								Used all the time	30 miles	5 hours	5	15 years		All habitually running
649608-649599-70398313	Yes, I give my consent	Yes	Yes	No	59	Female			Used all the time		Sometimes used				Long-Sighted (difficulty with near vision without correction),Astigmatism (have been described as having 'rugby-ball shaped' eyes)					Used all the time			Sometimes used	Yes	Sometimes	47	No		No					Used all the time			Sometimes used	12	3-4 hours	3	10		All habitually running
649608-649599-70387702	Yes, I give my consent	Yes	Yes	No	37	Female		Sometimes used			Used all the time				Short-Sighted (distance vision is blurred without correction),Astigmatism (have been described as having 'rugby-ball shaped' eyes)					Used all the time				Yes	Sometimes	26	Yes	-7	Yes					Used all the time				5-10k	30 - 60 mins	1-2	10 years		Mostly habitually running
649608-649599-70400471	Yes, I give my consent	Yes	Yes	No	49	Male		Used all the time							Long-Sighted (difficulty with near vision without correction)		Used all the time							No		5 years	Yes	+2.5	No									40 kms	6 hours	6	45 years		All habitually running
649608-649599-70400945	Yes, I give my consent	Yes	Yes	No	50	Male		Used all the time							Short-Sighted (distance vision is blurred without correction)		Used all the time							Yes	All the time	20	Yes	-3	Yes								Used all the time	60mls	Every day	7	30 years		Mostly habitually running
649608-649599-70402014	Yes, I give my consent	Yes	Yes	No	37	Female		Used all the time			Sometimes used				Short-Sighted (distance vision is blurred without correction)		Sometimes used							No	Never	25	Yes	2.74 2.50	Yes		Used all the time							25miles	4h	3	4years
649608-649599-70404228	Yes, I give my consent	Yes	Yes	No	31	Female		Used all the time							Short-Sighted (distance vision is blurred without correction)		Used all the time							No	Never	10 years	Yes	L: -1.25 R: -1.50	No									20 miles	3 hours	3	6 years and 7 months		All habitually running
649608-649599-70404088	Yes, I give my consent	Yes	Yes	No	47	Male		Used all the time			Used all the time				Short-Sighted (distance vision is blurred without correction)		Used all the time			Used all the time				No	Never	35 years	Yes	Right -6.00 Left-4.50	No		Sometimes used			Used all the time				35+ miles		3-5 depends on work.	24 years		Mostly habitually running
649608-649599-70407691	Yes, I give my consent	Yes	No
649608-649599-70408075	Yes, I give my consent	Yes	Yes	No	58	Female			Used all the time						Astigmatism (have been described as having 'rugby-ball shaped' eyes)								Used all the time	Yes	All the time	53	No		Yes								Used all the time	20km	3 hours	3	15 years		All habitually running
649608-649599-70408371	Yes, I give my consent	Yes	Yes	No	74	Female		Sometimes used	Used all the time	Used all the time					Short-Sighted (distance vision is blurred without correction),Long-Sighted (difficulty with near vision without correction)			Used all the time						Yes	Sometimes	25	No		No			Used all the time					Sometimes used	25miles	2 1/2 hours	5	25years		All habitually running
649608-649599-70409632	Yes, I give my consent	Yes	Yes	No	30	Male		Used all the time			Used all the time				Short-Sighted (distance vision is blurred without correction)					Used all the time				No		20	Yes	-3	No									25 km	150 minutes	4	6 years		All habitually running
649608-649599-70408885	Yes, I give my consent	Yes	Yes	No	78	Male		Used all the time						Sometimes used	Short-Sighted (distance vision is blurred without correction)		Sometimes used						Sometimes used	Yes	Sometimes	60	No		No		Sometimes used						Sometimes used	25 miles	5 hours	4	36 years and 9 months		All habitually running
649608-649599-70410568	Yes, I give my consent	Yes	Yes	No	54	Male		Sometimes used	Used all the time					Sometimes used	Short-Sighted (distance vision is blurred without correction),Long-Sighted (difficulty with near vision without correction)		Sometimes used	Used all the time					Sometimes used	Yes	Sometimes	30			No									4	50	4	11 years 6 months		All habitually running
649608-649599-70410339	Yes, I give my consent	Yes	Yes	No	31	Female		Sometimes used						Sometimes used	Short-Sighted (distance vision is blurred without correction),Astigmatism (have been described as having 'rugby-ball shaped' eyes)									Yes	All the time	10	No		Yes									37 miles	5hr 22mins	5	14 years		All habitually running
649608-649599-70412289	Yes, I give my consent	Yes	Yes	No	45	Male			Used all the time						Short-Sighted (distance vision is blurred without correction),Long-Sighted (difficulty with near vision without correction),Astigmatism (have been described as having 'rugby-ball shaped' eyes)			Used all the time						No	Never	31	No		No									20km	2 hours	3	10 years		All habitually running
649608-649599-70412640	Yes, I give my consent	Yes	Yes	No	47	Female		Used all the time							Short-Sighted (distance vision is blurred without correction)		Used all the time							Yes	All the time	35	No		Yes		Used all the time							36 Miles	6-7 hours	6	15		All habitually running
649608-649599-70412807	Yes, I give my consent	Yes	Yes	No	66	Female			Used all the time						Short-Sighted (distance vision is blurred without correction),Astigmatism (have been described as having 'rugby-ball shaped' eyes)			Used all the time						No		50	No		No			Used all the time						20 miles	4 hours	5	12 years		All habitually running
649608-649599-70413318	Yes, I give my consent	Yes	Yes	No	29	Female		Used all the time			Sometimes used				Short-Sighted (distance vision is blurred without correction),Astigmatism (have been described as having 'rugby-ball shaped' eyes)		Sometimes used			Sometimes used				No		15	Yes	-2.5	No					Sometimes used				5miles	1hr	3	7 years		All habitually running
649608-649599-70414400	Yes, I give my consent	Yes	Yes	No	48	Female		Used all the time							Long-Sighted (difficulty with near vision without correction),Other									Yes	All the time	2	No		Yes									20miles	2 1/2 hours	3	3 years 9 months		All habitually running
649608-649599-70414939	Yes, I give my consent	Yes	Yes	No	30	Female		Used all the time			Used all the time				Short-Sighted (distance vision is blurred without correction),Astigmatism (have been described as having 'rugby-ball shaped' eyes)					Used all the time			Used all the time	Yes	Sometimes	4	No		No									5 km	O.5 h	1	3 years		All habitually running
649608-649599-70416065	Yes, I give my consent	Yes	Yes	No	44	Female			Sometimes used						Short-Sighted (distance vision is blurred without correction),Long-Sighted (difficulty with near vision without correction),Astigmatism (have been described as having 'rugby-ball shaped' eyes)								Used all the time	Yes	All the time	22	No		Yes								Used all the time	20 miles	4hrs	4	13 years		All habitually running
649608-649599-70417292	Yes, I give my consent	Yes	Yes	No	49	Male			Used all the time						Short-Sighted (distance vision is blurred without correction),Astigmatism (have been described as having 'rugby-ball shaped' eyes)			Used all the time						No	Never	44	Yes	Right sphere 10.25 cyl 1.00 axis 171 plus 1.25 Left sphere 10.50 cyl 3.00 axis 177 Plus 1.25	No			Used all the time						10 miles	1 hr 35 min	1	8 years		All habitually running
649608-649599-70417611	Yes, I give my consent	Yes	Yes	No	57	Female			Used all the time						Short-Sighted (distance vision is blurred without correction),Astigmatism (have been described as having 'rugby-ball shaped' eyes)			Used all the time						Yes	Sometimes	7	No		No									25k	3	4	4 years 1 month		All habitually running
649608-649599-70417537	Yes, I give my consent	Yes	Yes	No	53	Female		Sometimes used	Sometimes used	Used all the time					Short-Sighted (distance vision is blurred without correction),Long-Sighted (difficulty with near vision without correction),Astigmatism (have been described as having 'rugby-ball shaped' eyes)									Yes	All the time	8	Yes	15/12/17 R +2.25. -0.50 75.0 +1.0 L+3.50. -1.25. 75.0 +1.0	Yes									25km	2 hrs 15 mins	3	Approx 3 yrs		All habitually running
649608-649599-70423033	Yes, I give my consent	Yes	Yes	No	53	Female			Used all the time						Astigmatism (have been described as having 'rugby-ball shaped' eyes)			Used all the time						No	Never	21 years	No		No									10m	3 hours	3	15 years		All habitually running
649608-649599-70422874	Yes, I give my consent	Yes	Yes	No	36	Male		Used all the time			Sometimes used				Short-Sighted (distance vision is blurred without correction)		Sometimes used			Sometimes used				Yes	Sometimes	30	Yes	-3.5	Yes					Used all the time				20m	2.5 hours	3-4	13 years		All habitually running
649608-649599-70424963	Yes, I give my consent	Yes	Yes	No	41	Female		Used all the time			Sometimes used				Short-Sighted (distance vision is blurred without correction),Astigmatism (have been described as having 'rugby-ball shaped' eyes)		Used all the time							No		30	No		No									85 miles	14 hours	7	25 years		Mostly habitually running
649608-649599-70425223	Yes, I give my consent	Yes	Yes	No	58	Female		Sometimes used			Sometimes used				Short-Sighted (distance vision is blurred without correction)					Sometimes used				Yes	Sometimes	45	Yes	Right -1.0 Left - 1.5	No									20km	2 hours	2- 3	33 years 6 months		All habitually running
649608-649599-70427719	Yes, I give my consent	Yes	Yes	No	62	Male		Used all the time							Short-Sighted (distance vision is blurred without correction)		Used all the time							No	Never	50	No		No		Used all the time							50 miles	10 hours	7	40 years		All habitually running
649608-649599-70429092	Yes, I give my consent	Yes	Yes	No	72	Male			Used all the time						Short-Sighted (distance vision is blurred without correction),Long-Sighted (difficulty with near vision without correction)								Used all the time	No		30	Yes	VDU + 150 ADD + 225	Yes								Used all the time	15 miles	4hrs	4	40 years		Mostly habitually running
649608-649599-70430258	Yes, I give my consent	Yes	Yes	No	49	Male		Used all the time							Short-Sighted (distance vision is blurred without correction),Astigmatism (have been described as having 'rugby-ball shaped' eyes)		Used all the time							No	Never	30	No		Yes		Used all the time							25 miles	4 hours	3	16 years		All habitually running
649608-649599-70431325	Yes, I give my consent	Yes	Yes	No	56	Male						Used all the time			Short-Sighted (distance vision is blurred without correction),Long-Sighted (difficulty with near vision without correction)						Used all the time			No		30	Yes	-1.5 -2.5	No			Used all the time						20km	3	2-3	30 years		All habitually running
649608-649599-70435209	Yes, I give my consent	Yes	Yes	No	26	Female		Used all the time							Short-Sighted (distance vision is blurred without correction)		Used all the time							No	Never	14	No		Yes		Used all the time							5-10 miles	2-4	3	12 years		All habitually running
649608-649599-70433654	Yes, I give my consent	Yes	Yes	No	60	Female			Used all the time						Other			Sometimes used						Yes	Sometimes	10	Yes	+2.00 - 0.50 80• 2.25 +2.00 - 1.50 180• 2.25	No			Sometimes used						25miles	3 .5 hours	7	10 years 1 month		All habitually running
649608-649599-70435771	Yes, I give my consent	Yes	Yes	No	46	Male		Used all the time							Short-Sighted (distance vision is blurred without correction)		Used all the time							No		34	Yes	-2.25 -2.75	Yes		Used all the time							15k	180 minutes	3	5 years		All habitually running
649608-649599-70424609	Yes, I give my consent	Yes	Yes	No	52	Male			Used all the time			Used all the time			Short-Sighted (distance vision is blurred without correction)			Used all the time						No	Never	41	Yes	-8.0 -6.4	No			Used all the time			Used all the time			8	70 mins	3	20		All habitually running
649608-649599-70435009	Yes, I give my consent	Yes	Yes	No	45	Female			Used all the time		Sometimes used				Short-Sighted (distance vision is blurred without correction),Astigmatism (have been described as having 'rugby-ball shaped' eyes)			Used all the time		Sometimes used				No	Never	34	Yes	L s-4.5, c-100, a100 R s-6.00, c-0.75, a50 Reading addition +1.25	No									15 km	90	3	5 years		All habitually running
649608-649599-70436841	Yes, I give my consent	Yes	Yes	No	33	Male		Used all the time			Sometimes used				Short-Sighted (distance vision is blurred without correction),Astigmatism (have been described as having 'rugby-ball shaped' eyes)		Used all the time			Sometimes used				No		23	Yes	-4.5	No									10k	40 minutes	2	20 years		All habitually running
649608-649599-70440043	Yes, I give my consent	Yes	Yes	No	65	Male			Used all the time						Short-Sighted (distance vision is blurred without correction)			Used all the time						Yes	Sometimes	50	Yes	Right Sphere -1 / Cylinder -.25 Left -3.5 / -1.25	Yes			Used all the time						30 miles	5 hours	4	15 years		All habitually running
649608-649599-70440812	Yes, I give my consent	Yes	Yes	No	45	Male		Used all the time							Short-Sighted (distance vision is blurred without correction)		Used all the time							No	Never	30 years	No		No									40-50km	4-5 hours	4	4 years		All habitually running
649608-649599-70441300	Yes, I give my consent	Yes	Yes	No	47	Male		Sometimes used	Sometimes used					Sometimes used	Short-Sighted (distance vision is blurred without correction),Long-Sighted (difficulty with near vision without correction),Astigmatism (have been described as having 'rugby-ball shaped' eyes)		Sometimes used	Sometimes used						No	Never	33	Yes	R: -3.00/-1.00x125 ADD: +2.00 NEAR PRISM: L: -3.50/-0.25x115 ADD: +2.00 NEAR PRISM:	No									50k	3.5 hours	3	3 years and 3 months		All habitually running
649608-649599-70442464	Yes, I give my consent	Yes	Yes	No	46	Male			Used all the time						Short-Sighted (distance vision is blurred without correction),Long-Sighted (difficulty with near vision without correction),Astigmatism (have been described as having 'rugby-ball shaped' eyes)		Used all the time							No		36	No		Yes		Used all the time							40 miles	6 hours	6	17 years		All habitually running
649608-649599-70443496	Yes, I give my consent	Yes	Yes	No	62	Male		Sometimes used	Used all the time					Sometimes used	Short-Sighted (distance vision is blurred without correction),Long-Sighted (difficulty with near vision without correction)			Sometimes used					Used all the time	Yes	All the time	10 years	Yes	Prescription is in .pdf format. I will email separately.	Yes								Used all the time	20 miles	3 hours	3	35 years		All habitually running
649608-649599-70445812	Yes, I give my consent	Yes	Yes	No	51	Male		Sometimes used							Short-Sighted (distance vision is blurred without correction),Long-Sighted (difficulty with near vision without correction),Astigmatism (have been described as having 'rugby-ball shaped' eyes)								Sometimes used	Yes	All the time	25	Yes	Not exactly, approx -1.5 diopters. I use glasses when driving, especially at night	Yes								Sometimes used	km 60	6 hours	6	32 years		All habitually running
649608-649599-70453860	Yes, I give my consent	Yes	Yes	No	44	Male		Sometimes used			Sometimes used			Sometimes used	Short-Sighted (distance vision is blurred without correction),Astigmatism (have been described as having 'rugby-ball shaped' eyes)		Sometimes used						Sometimes used	Yes	Sometimes	40	Yes	-2.5 both eyes	No									30 miles	5-6hrs	5-6	4yrs		All habitually running
649608-649599-70456750	Yes, I give my consent	Yes	Yes	No	38	Female		Used all the time							Astigmatism (have been described as having 'rugby-ball shaped' eyes)								Used all the time	Yes	All the time	10+	No		No								Used all the time	25 miles	5 hours	4	4 years		All habitually running
649608-649599-70460498	Yes, I give my consent	Yes	No
649608-649599-70462340	Yes, I give my consent	Yes	Yes	No	37	Female		Used all the time							Short-Sighted (distance vision is blurred without correction)		Used all the time							Yes	Sometimes	20	No		No		Used all the time							10m	2hr	3	3years		All habitually running
649608-649599-70463445	Yes, I give my consent	Yes	Yes	No	54	Male			Used all the time						Astigmatism (have been described as having 'rugby-ball shaped' eyes)									Yes	All the time	40	No											8 miles	52	3	40 years		All habitually running
649608-649599-70463628	Yes, I give my consent	Yes	Yes	No	46	Female		Sometimes used	Used all the time		Sometimes used				Short-Sighted (distance vision is blurred without correction),Astigmatism (have been described as having 'rugby-ball shaped' eyes)		Sometimes used	Sometimes used		Sometimes used				No		30	Yes	R Sphere -7.25; Cylinder -0.5; Axis 20 L Sphere -6.00; Cylinder-0.25; Axis 100 Reading Addition +1.00 in both eyes	Yes		Sometimes used	Sometimes used		Sometimes used				50km	4 to 5 hours	5	4 years and 4 months		All habitually running
649608-649599-70467155	Yes, I give my consent	Yes	Yes	No	30	Female		Sometimes used			Sometimes used				Short-Sighted (distance vision is blurred without correction),Astigmatism (have been described as having 'rugby-ball shaped' eyes)					Used all the time				No		25	Yes	-4.25 on both eyes	Yes					Used all the time				10 miles	2 hours	2	3 years		All habitually running
649608-649599-70467667	Yes, I give my consent	Yes	No
649608-649599-70468998	Yes, I give my consent	Yes	Yes	No	33	Male		Used all the time							Other		Used all the time							No	Never	28 years	No		Yes		Used all the time							15 miles	3.5 hours	4	1 year		Mostly habitually running
649608-649599-70469009	Yes, I give my consent	Yes	Yes	No	60	Female			Used all the time						Short-Sighted (distance vision is blurred without correction),Long-Sighted (difficulty with near vision without correction)			Used all the time						Yes	Sometimes	40	No		Yes			Sometimes used						15 miles	2 1/2 hours	4	20		All habitually running
649608-649599-70470547	Yes, I give my consent	Yes	Yes	No	23	Female		Used all the time			Used all the time				Short-Sighted (distance vision is blurred without correction),Astigmatism (have been described as having 'rugby-ball shaped' eyes)					Used all the time				No		12	Yes	-4.75 and -7.00	Yes					Used all the time				10k	50 mins	2	1 year 9 months		Mostly habitually running
649608-649599-70470126	Yes, I give my consent	Yes	Yes	No	59	Female		Sometimes used	Used all the time						Long-Sighted (difficulty with near vision without correction)			Used all the time						Yes	Sometimes	15	No		No									30 miles	6 hours	4	37 years		All habitually running
649608-649599-70470457	Yes, I give my consent	Yes	Yes	No	38	Male		Used all the time							Short-Sighted (distance vision is blurred without correction)		Used all the time							No		25	No		Yes		Used all the time							25 miles	3 hours	3	5 years		All habitually running
649608-649599-70469470	Yes, I give my consent	Yes	Yes	No	34	Female		Sometimes used							Short-Sighted (distance vision is blurred without correction),Other								Used all the time	Yes	All the time	21	Yes	R: Sph -0.75; Cyl -1.25; Axis 85° L: Sph -1.25; Cyl -1.25; Axis 88°	Yes								Used all the time	30km	5 hrs	3-4	18 years		All habitually running
649608-649599-70469014	Yes, I give my consent	Yes	Yes	No	58	Male		Sometimes used	Used all the time						Astigmatism (have been described as having 'rugby-ball shaped' eyes)		Sometimes used	Sometimes used						Yes	Sometimes	9 years	Yes	R: Sph +2.75 Cyl 1.00 L: Sph +0.75 Cyl 5.00	Yes		Sometimes used	Sometimes used					Sometimes used	40 Miles	8 hours	5	46 years		All habitually running
649608-649599-70472591	Yes, I give my consent	Yes	No
649608-649599-70472573	Yes, I give my consent	Yes	Yes	No	27	Female		Used all the time			Sometimes used				Short-Sighted (distance vision is blurred without correction)					Used all the time				No		5	Yes	L: -1.00, R: -1.50	No									15km	1hr 30mins	3	9 months		Mostly habitually running
649608-649599-70474874	Yes, I give my consent	Yes	Yes	No	29	Male				Used all the time					Short-Sighted (distance vision is blurred without correction),Astigmatism (have been described as having 'rugby-ball shaped' eyes)								Used all the time	Yes	All the time	20	No		Yes								Used all the time	70 miles	9 hours	7	21 years and 11 months		All habitually running
649608-649599-70476302	Yes, I give my consent	Yes	Yes	No	52	Female		Used all the time							Short-Sighted (distance vision is blurred without correction)								Used all the time	Yes	All the time	30	No		Yes								Used all the time	7k	30 mins	1 or 2	10 years		Mostly habitually running
649608-649599-70476751	Yes, I give my consent	Yes	Yes	No	38	Male					Used all the time				Short-Sighted (distance vision is blurred without correction),Astigmatism (have been described as having 'rugby-ball shaped' eyes)					Used all the time				No		34	Yes	-10.5	No									25k	2hrs	3.5	9 years		All habitually running
649608-649599-70477014	Yes, I give my consent	Yes	Yes	No	42	Female				Used all the time			Sometimes used		Short-Sighted (distance vision is blurred without correction),Astigmatism (have been described as having 'rugby-ball shaped' eyes)				Used all the time					No		30+	Yes	R -5.25 -1.75 127.0 +0.75 L - 4.25 -1.75 68.0 +0.75	No				Used all the time					10-20miles	2-3 hours	3	3 years		All habitually running
649608-649599-70485168	Yes, I give my consent	Yes	Yes	No	60	Male			Used all the time						Short-Sighted (distance vision is blurred without correction)			Used all the time						No		46	No		Yes			Used all the time						10 miles	2 hours	2	30 years		All habitually running
649608-649599-70486572	Yes, I give my consent	Yes	Yes	No	56	Female			Used all the time		Sometimes used				Short-Sighted (distance vision is blurred without correction)			Used all the time		Sometimes used				No	Never	40	Yes	L -4.25 R -2.5	No									25 miles	5	3	3 years 1 month		All habitually running
649608-649599-70488784	Yes, I give my consent	Yes	Yes	No	59	Female			Used all the time						Short-Sighted (distance vision is blurred without correction)			Used all the time					Sometimes used	Yes	Sometimes	46	Yes	R:-0.75. L:-1.5	No									35 miles	6 hours	6	6 years		All habitually running
649608-649599-70492278	Yes, I give my consent	Yes	Yes	No	61	Female			Used all the time						Short-Sighted (distance vision is blurred without correction),Long-Sighted (difficulty with near vision without correction)			Used all the time						Yes	Sometimes	40	No		Yes			Used all the time						20 miles	3 1/2 hours	3 or 4	20 years		All habitually running
649608-649599-70499176	Yes, I give my consent	Yes	Yes	No	58	Male		Used all the time			Sometimes used				Short-Sighted (distance vision is blurred without correction)		Used all the time			Sometimes used				Yes	Sometimes	47	Yes	R -5.0 L -5.25	Yes		Used all the time			Sometimes used				65 Kilometres	5 hours 30 minutes	7	14 years		All habitually running
649608-649599-70505551	Yes, I give my consent	Yes	Yes	No	59	Male			Used all the time						Short-Sighted (distance vision is blurred without correction)			Used all the time						No		25	Yes	Right sphere cyl axis dist -1.75 -0.50 100 near +0.50 -0.50 100 Left sphere cyl axis dist -0.75 -1.50 75 near +1.50 -1.50 75	No									50 km	4 hrs	5	20 years		All habitually running
649608-649599-70516786	Yes, I give my consent	Yes	No
649608-649599-70520736	Yes, I give my consent	Yes	Yes	No	58	Female			Used all the time						Short-Sighted (distance vision is blurred without correction),Long-Sighted (difficulty with near vision without correction),Astigmatism (have been described as having 'rugby-ball shaped' eyes)			Used all the time						No	All the time	20	Yes	R +4.5 -2.25 80.0 +2.25 +1.50 L +4.5 -3.00 95.0 +2.25 +1.50 BVD 11.0	Yes			Used all the time						10 mile	2.5 hours	2	35 years		All habitually running
649608-649599-70521263	Yes, I give my consent	Yes	Yes	No	47	Male		Sometimes used							Short-Sighted (distance vision is blurred without correction)								Sometimes used	Yes	All the time	12	No		Yes								Sometimes used	25 miles	4h30m	3	15		All habitually running
649608-649599-70522556	Yes, I give my consent	Yes	Yes	No	38	Female		Sometimes used			Sometimes used				Short-Sighted (distance vision is blurred without correction),Astigmatism (have been described as having 'rugby-ball shaped' eyes)								Used all the time	Yes	All the time	6	Yes	0.75 both eyes	Yes					Sometimes used				10 miles	1.75hrs	2	15yrs 6mths		All habitually running
649608-649599-70523045	Yes, I give my consent	Yes	Yes	No	34	Female		Used all the time							Short-Sighted (distance vision is blurred without correction)		Sometimes used						Sometimes used	Yes	All the time	15	Yes	-1.5 -1.75	Yes		Sometimes used						Sometimes used	12 miles	2 hours	2	15 years		All habitually running
649608-649599-70523386	Yes, I give my consent	Yes	Yes	No	62	Male		Used all the time							Short-Sighted (distance vision is blurred without correction)		Used all the time							No		54 years	No		No		Used all the time							15 miles	140 minutes	4	32 years		All habitually running
649608-649599-70523317	Yes, I give my consent	Yes	Yes	No	54	Female			Used all the time						Short-Sighted (distance vision is blurred without correction),Long-Sighted (difficulty with near vision without correction),Astigmatism (have been described as having 'rugby-ball shaped' eyes)			Sometimes used		Sometimes used				No	Never	30	No		No			Sometimes used		Sometimes used				18 miles	200 mins	3	17 years 10 months		All habitually running
649608-649599-70524240	Yes, I give my consent	Yes	Yes	No	53	Female					Used all the time				Short-Sighted (distance vision is blurred without correction)					Used all the time				No		45	No		Yes					Used all the time				25 miles	4.5 hours	4	7 years		All habitually running
649608-649599-70522725	Yes, I give my consent	Yes	Yes	No	50	Male		Sometimes used			Sometimes used			Sometimes used	Astigmatism (have been described as having 'rugby-ball shaped' eyes)					Sometimes used			Used all the time	Yes	Sometimes	8	Yes	+1.00 / - 2.25 / 83 / +0 / 31.5 +1.00 / - 2.25 / 78 / +0 / 31.5	Yes					Sometimes used			Used all the time	40 miles	6 hours	6	20 years		All habitually running
649608-649599-70524711	Yes, I give my consent	Yes	Yes	No	66	Male		Sometimes used	Used all the time						Short-Sighted (distance vision is blurred without correction),Astigmatism (have been described as having 'rugby-ball shaped' eyes)			Used all the time						No		4	No		No									20km	2.5 hours	3	9 years 6 months		All habitually running
649608-649599-70525687	Yes, I give my consent	Yes	Yes	No	50	Female			Sometimes used			Sometimes used			Short-Sighted (distance vision is blurred without correction),Long-Sighted (difficulty with near vision without correction),Astigmatism (have been described as having 'rugby-ball shaped' eyes)			Sometimes used			Sometimes used			No		43	Yes	Contact lenses -4.25 Right Eye, -5.00 Left Eye (used to be -6.00 and -7.50)	Yes						Used all the time			15-20 miles	2.5-3 hours	3-4	25 years		All habitually running
649608-649599-70526516	Yes, I give my consent	Yes	Yes	No	56	Female		Sometimes used						Sometimes used	Short-Sighted (distance vision is blurred without correction)		Used all the time							Yes	Sometimes	35	Yes	-1	No									10 km	80 mins	2	3 years		All habitually running
649608-649599-70526891	Yes, I give my consent	Yes	Yes	No	60	Female			Used all the time						Short-Sighted (distance vision is blurred without correction),Astigmatism (have been described as having 'rugby-ball shaped' eyes)			Used all the time						No	Never	48	No		Yes			Used all the time						50m	10h	5	20y		All habitually running
649608-649599-70526975	Yes, I give my consent	Yes	Yes	No	59	Female			Used all the time						Don't Know								Used all the time	Yes	All the time	12	No		No								Used all the time	12 miles	2.5 hrs	3	12 years		All habitually running
649608-649599-70527236	Yes, I give my consent	Yes	Yes	No	65	Female			Used all the time						Long-Sighted (difficulty with near vision without correction),Astigmatism (have been described as having 'rugby-ball shaped' eyes)		Used all the time							No		20	No		No		Used all the time							10 k	1.20 minutes	2	20 yrs		Mostly habitually running
649608-649599-70527545	Yes, I give my consent	Yes	Yes	No	69	Male			Used all the time						Short-Sighted (distance vision is blurred without correction),Long-Sighted (difficulty with near vision without correction),Astigmatism (have been described as having 'rugby-ball shaped' eyes)								Used all the time	Yes	All the time	35 years	No		Yes								Used all the time	20	3 hours	3	22 years		All habitually running
649608-649599-70528004	Yes, I give my consent	Yes	Yes	No	47	Male		Sometimes used							Short-Sighted (distance vision is blurred without correction)		Used all the time							No	Never	27	No		Yes		Sometimes used							30	4	4	5		All habitually running
649608-649599-70528411	Yes, I give my consent	Yes	Yes	No	49	Female				Used all the time			Sometimes used		Short-Sighted (distance vision is blurred without correction)				Used all the time			Sometimes used		No	Never	40	Yes	-10	No				Used all the time			Sometimes used		10 miles	2 hours	3	10 years		All habitually running
649608-649599-70528030	Yes, I give my consent	Yes	Yes	No	56	Male			Used all the time						Short-Sighted (distance vision is blurred without correction),Other			Used all the time						Yes	Sometimes	45	Yes	RE -1.00/-1.00 x 10 1^ down LE -1.25/-0.50 × 160 Add +2.00DS	Yes			Used all the time						50 miles	7-8 hours	5-6	30 years		All habitually running
649608-649599-70528243	Yes, I give my consent	Yes	Yes	No	60	Male			Used all the time		Used all the time				Short-Sighted (distance vision is blurred without correction),Astigmatism (have been described as having 'rugby-ball shaped' eyes)			Used all the time		Sometimes used				No	Never	52	Yes	8.25 7.5	Yes			Used all the time		Sometimes used				40	7	5	43		All habitually running
649608-649599-70527164	Yes, I give my consent	Yes	Yes	No	37	Male		Used all the time							Short-Sighted (distance vision is blurred without correction)		Used all the time							No	Never	33	Yes	-7	Yes		Used all the time							47 miles	6:30	6	10 years		All habitually running
649608-649599-70528766	Yes, I give my consent	Yes	Yes	No	36	Female		Used all the time							Short-Sighted (distance vision is blurred without correction),Astigmatism (have been described as having 'rugby-ball shaped' eyes)		Used all the time							Yes	Sometimes	18	Yes	Right - 1.75 sph -2.75 Left -0.75. Cyl. -1 96. Axs 78	Yes									60km	6hr30	4	2 years 0 months		All habitually running
649608-649599-70529150	Yes, I give my consent	Yes	Yes	No	38	Male		Used all the time			Sometimes used				Short-Sighted (distance vision is blurred without correction)		Sometimes used			Sometimes used				Yes	Sometimes	30+	No		No									40-50 miles	8 hours	5	8 years 1 month		All habitually running
649608-649599-70529481	Yes, I give my consent	Yes	Yes	No	38	Female		Used all the time					Sometimes used		Astigmatism (have been described as having 'rugby-ball shaped' eyes)							Used all the time		No	Never	30	No		No									35	3hours	3	25 years 0 months		All habitually running
649608-649599-70529262	Yes, I give my consent	Yes	Yes	No	58	Female			Used all the time					Sometimes used	Short-Sighted (distance vision is blurred without correction)								Sometimes used	Yes	Sometimes	30	No		No								Sometimes used	15	4.5 hours	3	5 years and 11 months		All habitually running
649608-649599-70529645	Yes, I give my consent	Yes	Yes	No	44	Male		Used all the time							Long-Sighted (difficulty with near vision without correction)		Sometimes used							Yes	Sometimes	3	No		Yes		Sometimes used						Sometimes used	40 miles	6 hours	4	2 years 10 months		All habitually running
649608-649599-70530406	Yes, I give my consent	Yes	Yes	No	51	Female			Used all the time						Long-Sighted (difficulty with near vision without correction)			Used all the time						Yes	All the time	50 years	No		No								Used all the time	20km	3 hours	3	3 years 9 months		All habitually running
649608-649599-70528325	Yes, I give my consent	Yes	Yes	No	42	Female		Used all the time							Short-Sighted (distance vision is blurred without correction),Astigmatism (have been described as having 'rugby-ball shaped' eyes)		Used all the time							Yes	Sometimes	21	No		No		Used all the time							10k	1.5hrs	2	8 months		All habitually running
649608-649599-70530389	Yes, I give my consent	Yes	Yes	No	45	Female		Used all the time							Short-Sighted (distance vision is blurred without correction)		Used all the time							No		24	No		Yes		Used all the time							10km	1hr	2	15		All habitually running
649608-649599-70529841	Yes, I give my consent	Yes	Yes	No	59	Female			Used all the time		Sometimes used			Sometimes used	Short-Sighted (distance vision is blurred without correction)			Used all the time		Sometimes used			Sometimes used	Yes	Sometimes	43	Yes	Dist: Sph Right -2.5, left -1.75	Yes			Used all the time						30km?	3.5hours?	3	4years 8months		All habitually running
649608-649599-70532251	Yes, I give my consent	Yes	Yes	No	40	Female		Sometimes used			Sometimes used			Sometimes used	Short-Sighted (distance vision is blurred without correction),Astigmatism (have been described as having 'rugby-ball shaped' eyes)					Sometimes used			Sometimes used	Yes	Sometimes	5	Yes	-1.75	Yes					Sometimes used			Sometimes used	10km	1hour	2-3	10yrs		All habitually running
649608-649599-70531765	Yes, I give my consent	Yes	Yes	No	52	Female			Used all the time		Sometimes used				Short-Sighted (distance vision is blurred without correction),Long-Sighted (difficulty with near vision without correction),Astigmatism (have been described as having 'rugby-ball shaped' eyes)			Used all the time		Sometimes used				No	Never	30	No		No			Used all the time		Sometimes used				15-20km	2-3hrs	4	10years		All habitually running
649608-649599-70532480	Yes, I give my consent	Yes	Yes	No	65	Female			Used all the time						Long-Sighted (difficulty with near vision without correction)								Used all the time	Yes	All the time	3	No		No								Used all the time	12 miles	3/4 hours	2 or 3	5 years 6 months		All habitually running
649608-649599-70531148	Yes, I give my consent	Yes	Yes	No	73	Female		Sometimes used	Sometimes used					Sometimes used	Long-Sighted (difficulty with near vision without correction)									Yes	All the time	10	Yes	right +1.50 -0.25 90 left +1.50 -0.50 75 Sph Cyl Axis	Yes									20k	2hrs	3	60years 8months		All habitually running
649608-649599-70531974	Yes, I give my consent	Yes	Yes	No	52	Male		Used all the time						Sometimes used	Long-Sighted (difficulty with near vision without correction),Other		Used all the time							Yes	Sometimes	12	Yes	Sph Cyl Axis. Near. Inter R +1 -0.25 5.0 +1.75 +1.25 L +1 -0.5. 165 +1.75 +1.25 H-Dist. H-Near RPrism 2.00 out. 2.00 out LPrism. 2.00 out. 2.00 out	No		Used all the time						Sometimes used	15 miles	2.5 hours	3	10 years		All habitually running
649608-649599-70534030	Yes, I give my consent	Yes	Yes	No	47	Male		Used all the time							Short-Sighted (distance vision is blurred without correction)									Yes	All the time	31	Yes	+1.25	Yes									20 miles	3 hours	5-6	36		All habitually running
649608-649599-70534971	Yes, I give my consent	Yes	Yes	No	54	Female		Used all the time							Short-Sighted (distance vision is blurred without correction),Astigmatism (have been described as having 'rugby-ball shaped' eyes)		Used all the time							No	Never	40	Yes	4	No		Used all the time							20 miles	3.5 hours	4	13 years		All habitually running
649608-649599-70535111	Yes, I give my consent	Yes	Yes	No	52	Female			Used all the time						Long-Sighted (difficulty with near vision without correction)								Used all the time	Yes	All the time	10	No		Yes			Sometimes used						15 kilometers	2 hours	3	10 years		All habitually running
649608-649599-70535346	Yes, I give my consent	Yes	Yes	No	45	Male		Used all the time							Short-Sighted (distance vision is blurred without correction)		Used all the time							No	Never	40	Yes	-3.75 both eyes	Yes		Used all the time							20 miles	3 hrs	4 or 5	4 yrs		All habitually running
649608-649599-70492478	Yes, I give my consent	Yes	Yes	No	38	Male		Used all the time							Short-Sighted (distance vision is blurred without correction)		Sometimes used							Yes	All the time	23	No		Yes									20 miles	2.5 hours	4	15 years		All habitually running
649608-649599-70535714	Yes, I give my consent	Yes	Yes	No	55	Male		Used all the time							Short-Sighted (distance vision is blurred without correction),Long-Sighted (difficulty with near vision without correction)		Used all the time							No	All the time	10	Yes	+1.5	No									25 miles	4 hours	4	15 years		All habitually running
649608-649599-70536254	Yes, I give my consent	Yes	Yes	No	46	Male		Used all the time							Astigmatism (have been described as having 'rugby-ball shaped' eyes)		Used all the time							No	Never	30 years	No		No		Used all the time							20 miles	2.5-3 hours	3-4	24 years 3 months		Equal
649608-649599-70536812	Yes, I give my consent	Yes	Yes	No	63	Female			Used all the time						Short-Sighted (distance vision is blurred without correction),Long-Sighted (difficulty with near vision without correction),Astigmatism (have been described as having 'rugby-ball shaped' eyes)			Used all the time						No		52	Yes	R -1.75 -1.75 095 0500 250 L -1.25 -2.25 075 250	Yes			Used all the time						20 miles	4 hours	4	19 years		All habitually running
649608-649599-70536923	Yes, I give my consent	Yes	Yes	No	45	Female		Used all the time							Short-Sighted (distance vision is blurred without correction),Astigmatism (have been described as having 'rugby-ball shaped' eyes)		Used all the time							No	Never	34	Yes	-5.00/-0.75x5 -3.50/-1.50x165	Yes		Used all the time							25-30miles	4hrs	3-4	10years		All habitually running
649608-649599-70536309	Yes, I give my consent	Yes	Yes	No	47	Female		Used all the time							Short-Sighted (distance vision is blurred without correction),Astigmatism (have been described as having 'rugby-ball shaped' eyes)		Used all the time							No		34	Yes	- 8.00 both eyes	No									38 km	3h 40m	3	5 years 8 months		All habitually running
649608-649599-70537778	Yes, I give my consent	Yes	Yes	No	51	Female			Used all the time						Other			Used all the time						No		app 7	No		Yes			Used all the time						10-15k	1.5 hrs	2-3	app 20 years		All habitually running
649608-649599-70531852	Yes, I give my consent	Yes	Yes	No	63	Female			Used all the time						Long-Sighted (difficulty with near vision without correction)			Used all the time						No	Never	58	Yes	R Sph +1.00 Cyl -1.50 Axis 175 VA 6/6 Nr Add +2.25 VDU Add +1.75 L (Sph +2.25 Cyl -1.50 6/120) but wears plano balance lens L balance lens = CF	Yes			Used all the time						28km	2.5 hours	3	13 years and 9 months		All habitually running
649608-649599-70540635	Yes, I give my consent	Yes	Yes	No	59	Male			Used all the time						Long-Sighted (difficulty with near vision without correction)			Used all the time						No		10	No		No			Used all the time						8 miles	75 mins	2	35 years and 0 months		Equal
649608-649599-70544057	Yes, I give my consent	Yes	Yes	No	50	Female		Sometimes used	Sometimes used						Short-Sighted (distance vision is blurred without correction)			Sometimes used						Yes	All the time	30	No		No			Sometimes used						45 miles	8hrs	6	3 years		All habitually running
649608-649599-70545719	Yes, I give my consent	Yes	Yes	No	55	Female			Used all the time			Sometimes used			Long-Sighted (difficulty with near vision without correction)								Used all the time	Yes	All the time	7 years	No		Yes								Used all the time	25 miles	7 hours	4-5	3 years 6 months		All habitually running
649608-649599-70546876	Yes, I give my consent	Yes	Yes	No	59	Male		Used all the time							Short-Sighted (distance vision is blurred without correction)		Used all the time							No	Never	50	No		Yes		Used all the time							20 miles	3 - 3.5	3	7		All habitually running
649608-649599-70547550	Yes, I give my consent	Yes	Yes	Yes
649608-649599-70548817	Yes, I give my consent	Yes	Yes	No	65	Male			Used all the time						Short-Sighted (distance vision is blurred without correction)			Used all the time						No		50	No		Yes			Sometimes used						35 miles	5 hours	3.5	10 years 7 months		All habitually running
649608-649599-70553751	Yes, I give my consent	Yes	Yes	No	38	Male		Used all the time			Used all the time				Short-Sighted (distance vision is blurred without correction)					Used all the time				No		20	No		No									70 miles	9 hours	10	6 years		Mostly habitually running
649608-649599-70555753	Yes, I give my consent	Yes	Yes	No	52	Female			Used all the time						Short-Sighted (distance vision is blurred without correction)			Used all the time						No		30	No		Yes			Used all the time						10-15 miles	2 hours	3-4	7 years 1 month		All habitually running
649608-649599-70556725	Yes, I give my consent	Yes	Yes	Yes
649608-649599-70557729	Yes, I give my consent	Yes	Yes	No	45	Female		Used all the time							Short-Sighted (distance vision is blurred without correction)		Sometimes used							Yes	Sometimes	27	No		Yes		Sometimes used							15	2 hours	4	25 years		Mostly habitually running
649608-649599-70559188	Yes, I give my consent	Yes	Yes	No	50	Female		Used all the time							Short-Sighted (distance vision is blurred without correction)		Used all the time							Yes	Sometimes	15	No		Yes		Used all the time							40 miles	5.5 hours	3	3 years		All habitually running
649608-649599-70562524	Yes, I give my consent	Yes	Yes	No	66	Male			Used all the time									Used all the time						No		55 years	Yes	Right Sph 825 Cyl 050 Axis 72 Left 800 050 112	Yes			Used all the time						35 miles	5 hours	5	54 years 4 months		All habitually running
649608-649599-70559780	Yes, I give my consent	Yes	Yes	No	53	Female			Used all the time						Short-Sighted (distance vision is blurred without correction),Long-Sighted (difficulty with near vision without correction)			Used all the time					Sometimes used	Yes	Sometimes	25	No		No									34km	4h 34mins	3	4 years 0 months		All habitually running
649608-649599-70564192	Yes, I give my consent	Yes	Yes	No	38	Female		Sometimes used							Astigmatism (have been described as having 'rugby-ball shaped' eyes)								Used all the time	Yes	All the time	17	No		Yes								Used all the time	25 miles	4 hours	3	23 years		Mostly habitually running
649608-649599-70564473	Yes, I give my consent	Yes	Yes	No	48	Male			Used all the time						Astigmatism (have been described as having 'rugby-ball shaped' eyes)			Used all the time						Yes	All the time	8	No		Yes								Used all the time	16	2 hours	4	20 years		Equal
649608-649599-70565765	Yes, I give my consent	Yes	Yes	No	46	Female		Sometimes used			Used all the time				Long-Sighted (difficulty with near vision without correction),Astigmatism (have been described as having 'rugby-ball shaped' eyes)		Sometimes used			Used all the time				Yes	Sometimes	30 years	No		Yes		Sometimes used			Used all the time				20km	3 hours	3-4	3 years 3 months		All habitually running
649608-649599-70567419	Yes, I give my consent	Yes	Yes	No	47	Male		Used all the time			Sometimes used				Short-Sighted (distance vision is blurred without correction)		Used all the time			Sometimes used				No	Never	40	Yes	-7	Yes		Used all the time			Sometimes used				25miles	4 hrs	6	15 yrs		All habitually running
649608-649599-70567633	Yes, I give my consent	Yes	Yes	No	33	Male		Sometimes used							Short-Sighted (distance vision is blurred without correction),Astigmatism (have been described as having 'rugby-ball shaped' eyes)								Used all the time	Yes	All the time	15	Yes	L -4.5, R +0.2	No								Used all the time	40 miles	6 hours	5	5 years		All habitually running
649608-649599-70567312	Yes, I give my consent	Yes	Yes	No	38	Male		Used all the time							Short-Sighted (distance vision is blurred without correction),Astigmatism (have been described as having 'rugby-ball shaped' eyes)		Used all the time							No	Never	33	Yes	Very short sighted ( Over -10 in both eyes). Mild astigmatism.	Yes		Used all the time							50km	5 hours	5	3 years 6 months		Mostly habitually running
649608-649599-70567703	Yes, I give my consent	Yes	Yes	No	74	Female			Used all the time						Short-Sighted (distance vision is blurred without correction),Long-Sighted (difficulty with near vision without correction)			Used all the time						No		40	Yes	Right +1.75 , -1.75, 110.0 +4.50, -1.75, 110.0 Left +3.25, - 0.75, 60.0 +6.00, -0.75, 60.0	Yes			Used all the time						15 -20 miles	6 hours	5	3 years 3 months		All habitually running
649608-649599-70568660	Yes, I give my consent	Yes	Yes	No	50	Female			Used all the time		Used all the time				Short-Sighted (distance vision is blurred without correction),Astigmatism (have been described as having 'rugby-ball shaped' eyes)			Sometimes used		Used all the time				No	Never	45	Yes	-12.5 with astigmatism correction	Yes			Sometimes used		Used all the time				30-50 miles pw	8-10hrs	4-5	7 years		Mostly habitually running
649608-649599-70569801	Yes, I give my consent	Yes	Yes	No	39	Male		Used all the time							Long-Sighted (difficulty with near vision without correction)		Used all the time							No	Never	37	No		No		Used all the time							20km	2.5 hours	4	4 years		All habitually running
649608-649599-70569734	Yes, I give my consent	Yes	Yes	No	36	Male		Used all the time						Sometimes used	Short-Sighted (distance vision is blurred without correction)		Sometimes used						Used all the time	Yes	All the time	20	Yes	-1.5	Yes								Used all the time	50km	5 hours	4	14 years 6 months		All habitually running
649608-649599-70569992	Yes, I give my consent	Yes	Yes	No	32	Female		Used all the time					Sometimes used		Short-Sighted (distance vision is blurred without correction),Astigmatism (have been described as having 'rugby-ball shaped' eyes)		Used all the time							No		20	No		No		Used all the time							20km	2 hours	4	2 years 6 months		All habitually running
649608-649599-70570070	Yes, I give my consent	Yes	Yes	No	53	Male			Used all the time		Used all the time				Short-Sighted (distance vision is blurred without correction)			Sometimes used		Used all the time				No		30	No		Yes			Sometimes used		Used all the time				55 miles	7 hours	6	10 years		All habitually running
649608-649599-70569612	Yes, I give my consent	Yes	Yes	No	50	Male		Used all the time							Short-Sighted (distance vision is blurred without correction)		Used all the time							Yes	All the time		No		No		Used all the time							40m	7h	5	11 years		All habitually running
649608-649599-70571307	Yes, I give my consent	Yes	Yes	No	33	Female		Used all the time							Short-Sighted (distance vision is blurred without correction),Astigmatism (have been described as having 'rugby-ball shaped' eyes)		Used all the time							No		27	No		Yes		Used all the time							10 miles	2 hours	3	8 years 9 months		All habitually running
649608-649599-70570952	Yes, I give my consent	Yes	Yes	No	69	Female			Used all the time						Short-Sighted (distance vision is blurred without correction)			Used all the time						No		15+ years	Yes	Right sph +2.25. Cyl - 0.25 +4.75. -0.25 Axis. 80.0. 80.0 Left sph. +2.00. Cyl -0.50 +4.50. -0.50 Axis. 150.0 150.0	No			Used all the time						15 - 20 miles	4 - 5 hours	4	27 years		All habitually running
649608-649599-70572528	Yes, I give my consent	Yes	Yes	No	73	Male			Used all the time						Long-Sighted (difficulty with near vision without correction)			Used all the time						Yes	All the time	50	No		Yes			Used all the time						5 miles	2 hours	3	12 years		All habitually running
649608-649599-70573444	Yes, I give my consent	Yes	Yes	No	52	Male		Used all the time							Long-Sighted (difficulty with near vision without correction)		Used all the time							Yes	Sometimes	40 years	No		Yes		Used all the time							20 miles	2.6 hours	3 to 4	41 years 6 months		All habitually running
649608-649599-70573593	Yes, I give my consent	Yes	Yes	No	55	Female			Used all the time			Sometimes used			Short-Sighted (distance vision is blurred without correction)			Used all the time			Sometimes used			No	Never	38	No		No			Used all the time			Sometimes used			30 km	3 hours	4	3 years and 4 months		All habitually running
649608-649599-70573546	Yes, I give my consent	Yes	Yes	No	44	Female		Used all the time			Sometimes used				Short-Sighted (distance vision is blurred without correction)		Sometimes used			Sometimes used				No	Never	25	Yes	0.75 and 2.75	Yes		Sometimes used			Sometimes used				30 miles	Approx 4 hours	4	17 years 9 months		All habitually running
649608-649599-70574312	Yes, I give my consent	Yes	Yes	No	25	Male		Used all the time							Short-Sighted (distance vision is blurred without correction)		Used all the time							No		1	Yes	-1, -1.5	No		Used all the time							20 miles	2.5 hrs	4 - 5	15 years		All habitually running
649608-649599-70574159	Yes, I give my consent	Yes	Yes	No	70	Male		Sometimes used	Used all the time						Short-Sighted (distance vision is blurred without correction),Long-Sighted (difficulty with near vision without correction),Astigmatism (have been described as having 'rugby-ball shaped' eyes)			Used all the time						No	Never	20	No		No			Used all the time						20 miles	4 hours	4	45 years		All habitually running
649608-649599-70575520	Yes, I give my consent	Yes	Yes	No	44	Male		Used all the time			Sometimes used				Short-Sighted (distance vision is blurred without correction)		Used all the time			Sometimes used				Yes	Sometimes	30	Yes	-2.5 each eye	No					Sometimes used			Sometimes used	80km	6 hours	6	6 years		All habitually running
649608-649599-70575454	Yes, I give my consent	Yes	Yes	No	49	Male		Used all the time			Used all the time				Short-Sighted (distance vision is blurred without correction)		Used all the time			Sometimes used			Sometimes used	Yes	Sometimes	25	Yes	-2.5	Yes		Sometimes used						Sometimes used	20miles	3-4 hours	3-4	20 years		All habitually running
649608-649599-70576610	Yes, I give my consent	Yes	Yes	No	64	Female			Sometimes used						Short-Sighted (distance vision is blurred without correction)			Sometimes used					Sometimes used	Yes	Sometimes	40	No		No									20k	2 hours	3	3 years 9 months		All habitually running
649608-649599-70577087	Yes, I give my consent	Yes	Yes	No	56	Male			Used all the time						Long-Sighted (difficulty with near vision without correction),Astigmatism (have been described as having 'rugby-ball shaped' eyes)			Used all the time						No	Never	55	No		Yes			Used all the time						15	1.5 hours	2	40		Mostly habitually running
649608-649599-70576739	Yes, I give my consent	Yes	Yes	No	47	Female		Used all the time							Short-Sighted (distance vision is blurred without correction)		Used all the time							No		22	Yes	-1.50	No		Used all the time							30 miles	Between 3 and 4 hours	5	9 years and 4 months		All habitually running
649608-649599-70577740	Yes, I give my consent	Yes	Yes	No	54	Female			Used all the time						Short-Sighted (distance vision is blurred without correction)			Used all the time						Yes	Sometimes	40	No		Yes			Used all the time						10 miles	2 hours	3	6 years 0 mths		All habitually running
649608-649599-70578814	Yes, I give my consent	Yes	Yes	No	58	Male			Used all the time						Short-Sighted (distance vision is blurred without correction),Astigmatism (have been described as having 'rugby-ball shaped' eyes)			Used all the time						No		50	Yes	-2.50 -0.50 40 2.25 -3.00 -1.25 165 2.25	Yes			Used all the time						20 miles	4 hours	3	20 years		All habitually running
649608-649599-70578072	Yes, I give my consent	Yes	Yes	No	42	Male		Used all the time							Short-Sighted (distance vision is blurred without correction),Astigmatism (have been described as having 'rugby-ball shaped' eyes)		Used all the time							No	Never	28	No		No									50 miles	7 hours	6	10 years		All habitually running
649608-649599-70579615	Yes, I give my consent	Yes	No
649608-649599-70578291	Yes, I give my consent	Yes	Yes	No	56	Female			Used all the time			Sometimes used			Short-Sighted (distance vision is blurred without correction),Astigmatism (have been described as having 'rugby-ball shaped' eyes)			Used all the time			Sometimes used			No		33	Yes	Right Sph -850 Cyl -050 Axis 150 Aud +200 Left Sph -650 Cyl -200 Axis 25 Aud +200	Yes			Used all the time			Sometimes used			23km	165 minutes	4	10 years		All habitually running
649608-649599-70579938	Yes, I give my consent	Yes	Yes	No	49	Female		Sometimes used			Used all the time				Short-Sighted (distance vision is blurred without correction),Long-Sighted (difficulty with near vision without correction),Astigmatism (have been described as having 'rugby-ball shaped' eyes)					Used all the time				No		18	No		Yes					Used all the time				50 kilometres	50 hours	4	10 years 10 months		All habitually running
649608-649599-70580698	Yes, I give my consent	Yes	Yes	No	66	Male			Used all the time						Short-Sighted (distance vision is blurred without correction),Long-Sighted (difficulty with near vision without correction)			Sometimes used						Yes	All the time	4	No		Yes			Used all the time						40km	4 hrs	5	36 yrs		Mostly habitually running
649608-649599-70579068	Yes, I give my consent	Yes	Yes	No	42	Male		Used all the time			Sometimes used				Short-Sighted (distance vision is blurred without correction),Astigmatism (have been described as having 'rugby-ball shaped' eyes)		Used all the time			Sometimes used				No		25	No		No									30miles	270mins	5	10years		All habitually running
649608-649599-70582426	Yes, I give my consent	Yes	Yes	No	38	Female		Used all the time							Short-Sighted (distance vision is blurred without correction)		Used all the time							No	Never	17	No		No									15	90 mins	3	4 years and 6 months		All habitually running
649608-649599-70583790	Yes, I give my consent	Yes	Yes	No	22	Male			Used all the time						Short-Sighted (distance vision is blurred without correction)			Used all the time						No	Never	14	No		Yes			Used all the time						65 miles	8 hours	7	12 years		All habitually running
649608-649599-70583663	Yes, I give my consent	Yes	Yes	No	45	Female			Used all the time						Astigmatism (have been described as having 'rugby-ball shaped' eyes)			Used all the time						No		20	No		No			Used all the time						20km	2 hours	3	25 years		All habitually running
649608-649599-70584235	Yes, I give my consent	Yes	Yes	No	60	Female			Used all the time						Short-Sighted (distance vision is blurred without correction)								Used all the time	Yes	All the time	45 years			No								Used all the time	35km	3.5 hours	5	3 years		All habitually running
649608-649599-70586161	Yes, I give my consent	Yes	Yes	No	58	Female		Sometimes used	Used all the time						Short-Sighted (distance vision is blurred without correction),Long-Sighted (difficulty with near vision without correction),Astigmatism (have been described as having 'rugby-ball shaped' eyes)			Used all the time						Yes	Sometimes	4	No		No			Used all the time						35-40 miles	7-10 hours	7	20 years		All habitually running
649608-649599-70588394	Yes, I give my consent	Yes	Yes	Yes
649608-649599-70587206	Yes, I give my consent	Yes	Yes	No	65	Female		Sometimes used			Used all the time				Short-Sighted (distance vision is blurred without correction),Astigmatism (have been described as having 'rugby-ball shaped' eyes)					Used all the time				No		58	Yes	-8.5 and correction for astigmatism with contact lenses. -9.50 with glasses	Yes					Used all the time				25k	20hours	5	30 years ish		All habitually running
649608-649599-70587140	Yes, I give my consent	Yes	Yes	No	55	Male			Used all the time						Short-Sighted (distance vision is blurred without correction)			Used all the time						No		48 years	Yes	R -5.25/-1.75x60Add 2.25 L-5.50/-1.50x150Add2.25	Yes			Used all the time						30 km per week	3hrs	4-5	6years 0months		All habitually running
649608-649599-70588719	Yes, I give my consent	Yes	Yes	No	26	Female		Used all the time							Short-Sighted (distance vision is blurred without correction)		Used all the time							No		10years	No		No									25km	5 hours	3	4 years		All habitually running
649608-649599-70589163	Yes, I give my consent	Yes	Yes	No	59	Female			Used all the time						Short-Sighted (distance vision is blurred without correction)			Used all the time						No	Never	10	No		Yes			Used all the time						20 miles	3 hours	5	6 years		Mostly habitually running
649608-649599-70589514	Yes, I give my consent	Yes	Yes	No	58	Male		Used all the time			Sometimes used				Short-Sighted (distance vision is blurred without correction)		Sometimes used			Sometimes used			Sometimes used	Yes	Sometimes	38	Yes	-.3.0 -1.75	No		Sometimes used			Sometimes used			Sometimes used	30	5hrs	4	46yrs 0mths		All habitually running
649608-649599-70589975	Yes, I give my consent	Yes	Yes	No	69	Male			Used all the time						Long-Sighted (difficulty with near vision without correction)									Yes	All the time	10	No		No								Sometimes used	30k	3 hours	3	9 years and 6 months		All habitually running
649608-649599-70587694	Yes, I give my consent	Yes	Yes	No	52	Female		Used all the time			Sometimes used				Short-Sighted (distance vision is blurred without correction),Astigmatism (have been described as having 'rugby-ball shaped' eyes)		Used all the time			Sometimes used				Yes	Sometimes	4years	Yes	R-2.50 +2.00 175.0 1.75 1.00 L-2.25 +1.75 180.0. 1.75 1.00	No		Used all the time			Sometimes used			Sometimes used	10 miles ish	2 hours	3	8yrs 6 months		All habitually running
649608-649599-70590130	Yes, I give my consent	Yes	Yes	No	30	Female				Used all the time					Short-Sighted (distance vision is blurred without correction),Astigmatism (have been described as having 'rugby-ball shaped' eyes)				Used all the time					Yes	Sometimes	20	No		No				Used all the time					20 km	2.5 hours	3	1 year		All habitually running
649608-649599-70589872	Yes, I give my consent	Yes	Yes	No	47	Female		Sometimes used	Used all the time					Sometimes used	Short-Sighted (distance vision is blurred without correction)								Used all the time	Yes	All the time	1 year	No		No								Used all the time	15/20 miles	4 hours	4	6 years		All habitually running
649608-649599-70589969	Yes, I give my consent	Yes	Yes	No	48	Male			Used all the time						Long-Sighted (difficulty with near vision without correction),Astigmatism (have been described as having 'rugby-ball shaped' eyes)									Yes	All the time	15	No		Yes									25 miles	4 hrs	3	6 yrs		All habitually running
649608-649599-70591642	Yes, I give my consent	Yes	Yes	No	68	Male		Used all the time							Short-Sighted (distance vision is blurred without correction)		Sometimes used							Yes	Sometimes	20	Yes	2.5	Yes		Sometimes used							10	1 to 2 hours	2	7 years		Mostly habitually running
649608-649599-70590265	Yes, I give my consent	Yes	Yes	No	39	Male		Used all the time							Short-Sighted (distance vision is blurred without correction)		Used all the time			Sometimes used						32	Yes	SPH. CYL. AXIS R -1.75 -1.25 175.0 L -2.25 -1.25 5.0	Yes		Used all the time							60 miles	6 hours	7	10 years and 3 months		All habitually running
649608-649599-70592094	Yes, I give my consent	Yes	Yes	No	52	Female			Used all the time		Sometimes used				Short-Sighted (distance vision is blurred without correction)			Used all the time		Sometimes used				No		35	Yes	- 6.00 both eyes	No									12	2	3	3 years		All habitually running
649608-649599-70592391	Yes, I give my consent	Yes	Yes	No	71	Female			Used all the time						Long-Sighted (difficulty with near vision without correction)			Used all the time						No		Approx 30 years	No		No			Used all the time						10 miles	90 mins	3	30 years		All habitually running
649608-649599-70593251	Yes, I give my consent	Yes	Yes	No	50	Male		Sometimes used							Long-Sighted (difficulty with near vision without correction)								Used all the time	Yes	All the time	10	Yes	+3	Yes								Used all the time	55miles	8	6	20years		All habitually running
649608-649599-70593567	Yes, I give my consent	Yes	Yes	No	57	Male			Used all the time						Short-Sighted (distance vision is blurred without correction)			Used all the time						No		32	No		No									20km	2 hours	2	40 years		All habitually running
649608-649599-70593956	Yes, I give my consent	Yes	Yes	No	35	Male		Sometimes used			Sometimes used				Short-Sighted (distance vision is blurred without correction),Astigmatism (have been described as having 'rugby-ball shaped' eyes)					Used all the time				No	Never	26	Yes	-4.5 contact lenses both eyes	Yes					Used all the time				15 miles	3 hours	3	6		Mostly habitually running
649608-649599-70593835	Yes, I give my consent	Yes	Yes	No	62	Male			Used all the time						Short-Sighted (distance vision is blurred without correction)			Used all the time						No		15	No		No			Used all the time						25 miles	4 hours	4	4 hours		All habitually running
649608-649599-70594224	Yes, I give my consent	Yes	Yes	No	47	Male			Used all the time						Short-Sighted (distance vision is blurred without correction),Long-Sighted (difficulty with near vision without correction)			Sometimes used					Sometimes used	Yes	Sometimes	3	Yes	I can email johnfagan@gmail.com	Yes			Sometimes used					Sometimes used	30km	2.5hrs	4	10 years		All habitually running
649608-649599-70594990	Yes, I give my consent	Yes	Yes	No	38	Female		Used all the time			Sometimes used				Short-Sighted (distance vision is blurred without correction),Astigmatism (have been described as having 'rugby-ball shaped' eyes)		Sometimes used			Sometimes used				Yes	Sometimes	35 years	No		No									10 miles	90 minutes	2	12 years		All habitually running
649608-649599-70594950	Yes, I give my consent	Yes	Yes	No	54	Female			Sometimes used			Sometimes used			Short-Sighted (distance vision is blurred without correction),Astigmatism (have been described as having 'rugby-ball shaped' eyes)			Sometimes used			Sometimes used			No		40	No		Yes			Sometimes used			Sometimes used			15km	1.5hrs	3	40years		All habitually running
649608-649599-70595093	Yes, I give my consent	Yes	Yes	No	44	Male		Sometimes used			Used all the time				Short-Sighted (distance vision is blurred without correction)		Sometimes used					Used all the time		Yes	Sometimes	20	Yes	0.75	Yes		Sometimes used			Used all the time				20 miles	4 hours	4	20 years		Mostly habitually running
649608-649599-70587739	Yes, I give my consent	Yes	Yes	No	52	Male		Used all the time							Short-Sighted (distance vision is blurred without correction),Long-Sighted (difficulty with near vision without correction),Astigmatism (have been described as having 'rugby-ball shaped' eyes)		Used all the time						Sometimes used	Yes	Sometimes	40	No		No									15 miles	2.5 - 3 hours	3	10 years and 4 months		All habitually running
649608-649599-70595841	Yes, I give my consent	Yes	Yes	No	43	Female		Sometimes used			Used all the time				Short-Sighted (distance vision is blurred without correction),Astigmatism (have been described as having 'rugby-ball shaped' eyes)					Used all the time				No	Never	30	No		Yes					Used all the time				20 miles	4 hours	3	3 years		All habitually running
649608-649599-70594995	Yes, I give my consent	Yes	Yes	No	49	Female		Sometimes used	Used all the time						Short-Sighted (distance vision is blurred without correction)		Sometimes used	Sometimes used						No	Never	34	No		No									52 miles	8 1/2	5	18 years		All habitually running
649608-649599-70590006	Yes, I give my consent	Yes	Yes	No	49	Female			Sometimes used						Short-Sighted (distance vision is blurred without correction)			Sometimes used						No		35	Yes	-4.25 L -4.5 R	No									20m	3.5hr	6	10y		All habitually running
649608-649599-70596827	Yes, I give my consent	Yes	Yes	No	46	Female		Used all the time			Used all the time				Short-Sighted (distance vision is blurred without correction)					Used all the time				No		38	No		Yes					Used all the time				10 Kilometers	2 hours	3	5 years		Equal
649608-649599-70596756	Yes, I give my consent	Yes	Yes	No	40	Female		Sometimes used			Sometimes used				Short-Sighted (distance vision is blurred without correction),Astigmatism (have been described as having 'rugby-ball shaped' eyes)					Used all the time				No		22	No		No					Used all the time				10	100 minutes	2	11 years 7 months		All habitually running
649608-649599-70598774	Yes, I give my consent	Yes	Yes	No	62	Male			Used all the time						Short-Sighted (distance vision is blurred without correction),Astigmatism (have been described as having 'rugby-ball shaped' eyes)			Used all the time						Yes	Sometimes	50	No		No									25 miles	4 hours	4	40 years		All habitually running
649608-649599-70598289	Yes, I give my consent	Yes	Yes	No	37	Male		Used all the time							Short-Sighted (distance vision is blurred without correction)		Used all the time							No	Never	26	Yes	-4.75 left, -5.25 right	Yes		Used all the time							40km	4 hours	5	8 years		All habitually running
649608-649599-70599023	Yes, I give my consent	Yes	No
649608-649599-70597529	Yes, I give my consent	Yes	Yes	No	22	Male		Sometimes used						Sometimes used	Short-Sighted (distance vision is blurred without correction)		Sometimes used			Sometimes used			Sometimes used	Yes	Sometimes		Yes	-0.5 Left, -0.75 Right	Yes		Sometimes used						Sometimes used	50km	4h30	4	2 years 4 months		All habitually running
649608-649599-70592875	Yes, I give my consent	Yes	Yes	No	51	Male		Sometimes used			Sometimes used			Sometimes used	Short-Sighted (distance vision is blurred without correction),Astigmatism (have been described as having 'rugby-ball shaped' eyes)					Used all the time				No		30	Yes	-2.25 in both eyes	Yes					Sometimes used			Sometimes used	29 miles	4.25 hours	4	14 years		All habitually running
649608-649599-70596831	Yes, I give my consent	Yes	Yes	No	42	Male		Used all the time							Short-Sighted (distance vision is blurred without correction)		Used all the time							No		29	Yes	Right -5.5 Left -5.0	No		Used all the time							35km	2	3	5 years 4 months		All habitually running
649608-649599-70598907	Yes, I give my consent	Yes	Yes	No	64	Female			Sometimes used		Sometimes used				Short-Sighted (distance vision is blurred without correction),Astigmatism (have been described as having 'rugby-ball shaped' eyes)					Used all the time				No	Never	57	No		No					Used all the time				8 miles	1 hour 30 mins	2	10 years and 10 months		All habitually running
649608-649599-70599946	Yes, I give my consent	Yes	Yes	No	50	Male			Used all the time						Short-Sighted (distance vision is blurred without correction),Long-Sighted (difficulty with near vision without correction)								Used all the time	Yes	All the time	3	No		Yes								Used all the time	25	5	4	4 years		All habitually running
649608-649599-70600201	Yes, I give my consent	Yes	Yes	No	28	Female		Sometimes used					Used all the time		Short-Sighted (distance vision is blurred without correction)		Sometimes used					Used all the time		No		15 years	Yes	-4.25	Yes		Sometimes used					Used all the time		10-25 miles	2-5 hours	1-5	5 years		Mostly habitually running
649608-649599-70600431	Yes, I give my consent	Yes	Yes	No	53	Female		Sometimes used	Sometimes used		Used all the time				Astigmatism (have been described as having 'rugby-ball shaped' eyes)					Used all the time				No			No		No									20 miles	4 hours	4	11years		All habitually running
649608-649599-70600474	Yes, I give my consent	Yes	Yes	No	67	Female		Sometimes used	Sometimes used			Used all the time			Other						Used all the time			No		15 yrs	Yes	3.00 and 1.50	No									10k	2 hrs		18 yrs		All habitually running
649608-649599-70601596	Yes, I give my consent	Yes	Yes	No	46	Male		Used all the time			Sometimes used				Short-Sighted (distance vision is blurred without correction),Astigmatism (have been described as having 'rugby-ball shaped' eyes)		Used all the time			Sometimes used				Yes	Sometimes	33	Yes	-3.25 both eyes	Yes		Sometimes used			Sometimes used			Sometimes used	30 miles	4 hrs	4	26 years		All habitually running
649608-649599-70602069	Yes, I give my consent	Yes	No
649608-649599-70601617	Yes, I give my consent	Yes	Yes	No	53	Male			Used all the time						Other								Used all the time	Yes	All the time	2	No		Yes								Used all the time	20 miles	170 minutes	4	37 yrs		All habitually running
649608-649599-70577634	Yes, I give my consent	Yes	Yes	No	66	Male			Used all the time						Short-Sighted (distance vision is blurred without correction),Long-Sighted (difficulty with near vision without correction),Other			Sometimes used						Yes	Sometimes	55	Yes	Right: Dist: Sph 0;Cyl -0.75; Axis 10 Near: Add +2.25 Left: Dist: Sph -1.00; Cyl -0.75; Axis 170 Near: Add +2.25	No									18 km	2 hrs	2	10 years and 8 months		All habitually running
649608-649599-70603221	Yes, I give my consent	Yes	Yes	No	34	Male		Used all the time			Sometimes used				Short-Sighted (distance vision is blurred without correction),Astigmatism (have been described as having 'rugby-ball shaped' eyes)					Used all the time				No		20 years	No		Yes					Used all the time				40km	4 hours	3	1 year		All habitually running
649608-649599-70603095	Yes, I give my consent	Yes	Yes	No	52	Female			Used all the time		Sometimes used				Short-Sighted (distance vision is blurred without correction),Long-Sighted (difficulty with near vision without correction)			Sometimes used		Sometimes used				No	Never	30	Yes	3.25, 1.5	No									10 miles	1.5 hours	3	30 years		All habitually running
649608-649599-70603331	Yes, I give my consent	Yes	Yes	No	38	Male		Sometimes used							Short-Sighted (distance vision is blurred without correction)								Used all the time	Yes	All the time	10	Yes	-0.5	No									40 miles	5 hours	6	1 year this time but on and off for 5 years		All habitually running
649608-649599-70604433	Yes, I give my consent	Yes	Yes	No	53	Male		Sometimes used							Short-Sighted (distance vision is blurred without correction)								Sometimes used	Yes	All the time	40	No		Yes								Sometimes used	40 miles	6	6	30		Mostly habitually running
649608-649599-70604694	Yes, I give my consent	Yes	Yes	No	40	Female		Used all the time			Sometimes used				Short-Sighted (distance vision is blurred without correction)		Used all the time			Sometimes used				No		25	Yes	-2.25/-2.50	Yes		Sometimes used			Sometimes used				35 miles	5 hours	7	4 years		All habitually running
649608-649599-70605722	Yes, I give my consent	Yes	Yes	No	60	Female		Sometimes used							Short-Sighted (distance vision is blurred without correction),Long-Sighted (difficulty with near vision without correction)								Used all the time	Yes	All the time	15	Yes	+3 near vision (reading) +1.5 far vision (driving)	Yes								Used all the time	15-20kms	2 hrs	3	30		All habitually running
649608-649599-70566623	Yes, I give my consent	Yes	Yes	No	64	Male		Sometimes used			Used all the time				Short-Sighted (distance vision is blurred without correction)					Used all the time				No		54	Yes	R Sph 200 Cyl 100 Axis 80 L Sph 300 Cyl 050 Axis 90	Yes					Used all the time				55 miles	15 hours	9	40 years		All habitually running
649608-649599-70606616	Yes, I give my consent	Yes	Yes	No	42	Male		Used all the time							Short-Sighted (distance vision is blurred without correction)								Used all the time	Yes	All the time	8	No		No									25km	2.5 hours	4	9 years		All habitually running
649608-649599-70609864	Yes, I give my consent	Yes	Yes	No	48	Male		Used all the time							Short-Sighted (distance vision is blurred without correction),Long-Sighted (difficulty with near vision without correction)		Sometimes used							Yes	Sometimes	5	No		Yes		Sometimes used							25km	2.5hrs	2	37 yrs		All habitually running
649608-649599-70610592	Yes, I give my consent	Yes	Yes	No	56	Female			Used all the time				Sometimes used		Other						Used all the time			No	Never	10	No		Yes							Used all the time		20 miles	3 hours	3	12		All habitually running
649608-649599-70610951	Yes, I give my consent	No
649608-649599-70611170	Yes, I give my consent	Yes	Yes	No	56	Female			Used all the time						Astigmatism (have been described as having 'rugby-ball shaped' eyes)								Used all the time	Yes	All the time	10	No		No								Used all the time	24km	3 hours	3	9 years		All habitually running
649608-649599-70613066	Yes, I give my consent	Yes	No
649608-649599-70613425	Yes, I give my consent	Yes	Yes	No	48	Male		Sometimes used						Sometimes used	Short-Sighted (distance vision is blurred without correction),Long-Sighted (difficulty with near vision without correction),Astigmatism (have been described as having 'rugby-ball shaped' eyes)		Sometimes used						Sometimes used	Yes	Sometimes	30	No		Yes		Sometimes used						Sometimes used	55-60 miles	8 hours	6	18 years		All habitually running
649608-649599-70615511	Yes, I give my consent	Yes	Yes	No	60	Female			Used all the time						Short-Sighted (distance vision is blurred without correction),Astigmatism (have been described as having 'rugby-ball shaped' eyes),Other									No		50	Yes	-6 both eyes plus a prism to corect double vision	No									15	1.5 hours	3	33		All habitually running
649608-649599-70616394	Yes, I give my consent	No
649608-649599-70615356	Yes, I give my consent	Yes	Yes	No	66	Male			Used all the time						Short-Sighted (distance vision is blurred without correction)			Used all the time						No		50	Yes	RIGHT DISTANCE Sph -4.25 Cyl -1.25 Axis 115.00 RIGHT NEAR Sph -1.75 Cyl -1.25 Axis 115.00 LEFT DISTANCE Sph -4.00 Cyl -1.25 Axis 60.0 LEFT NEAR Sph -1.50 Cyl -1.25 Axis 60.0	Yes			Used all the time						15 miles per week in 2020.	3 hrs 2 minutes per week in 2020.	2.5 approximately	35 years 6 months		All habitually running
649608-649599-70616511	Yes, I give my consent	Yes	Yes	No	65	Male			Used all the time						Short-Sighted (distance vision is blurred without correction),Astigmatism (have been described as having 'rugby-ball shaped' eyes)			Sometimes used		Sometimes used			Sometimes used	Yes	Sometimes	42	Yes	Right eye. Sphere -0.25, Cyl -1.50, Axis 90, Prism -, Add +2.25, Int 0.00, Prism - Left eye. Sphere -0.25, Cyl -1.50, Axis 95, Prism -, Add +2.25, Int 0.00, Prism -	Yes			Sometimes used			Sometimes used		Sometimes used	15km	1hr 30mins	2	55 years		All habitually running
649608-649599-70619087	Yes, I give my consent	Yes	Yes	No	39	Female		Used all the time							Short-Sighted (distance vision is blurred without correction),Astigmatism (have been described as having 'rugby-ball shaped' eyes)		Used all the time							No		4	No		No		Used all the time							5k	45min	1	1 year 11 months		All habitually running
649608-649599-70619479	Yes, I give my consent	Yes	Yes	No	60	Female			Sometimes used			Sometimes used			Short-Sighted (distance vision is blurred without correction),Long-Sighted (difficulty with near vision without correction),Astigmatism (have been described as having 'rugby-ball shaped' eyes)			Sometimes used			Sometimes used			No		20 years	No		Yes			Sometimes used			Sometimes used			10K	90 mins	2	5 years		Mostly habitually running
649608-649599-70617986	Yes, I give my consent	Yes	Yes	No	39	Male		Used all the time				Sometimes used			Short-Sighted (distance vision is blurred without correction),Astigmatism (have been described as having 'rugby-ball shaped' eyes)		Used all the time				Sometimes used			No	Never	25	Yes	R: sph -3.00 cyl -1.00 axis 115 L: sph -3.50 cyl -1.00 axis 60	Yes		Used all the time				Sometimes used			10miles	2-3 hours	3	4		All habitually running
649608-649599-70622993	Yes, I give my consent	Yes	Yes	No	44	Male		Used all the time							Short-Sighted (distance vision is blurred without correction)								Used all the time	Yes	All the time	4 years	No		Yes								Used all the time	25 miles	4 hours	4	5 years		All habitually running
649608-649599-70626933	Yes, I give my consent	Yes	Yes	Yes
649608-649599-70628120	Yes, I give my consent	Yes	Yes	No	51	Male			Used all the time		Sometimes used				Astigmatism (have been described as having 'rugby-ball shaped' eyes)			Used all the time		Sometimes used				No		26	No		Yes			Used all the time		Sometimes used				22 miles	4.5 hours	4	12 years		All habitually running
649608-649599-70629555	Yes, I give my consent	Yes	Yes	No	56	Male			Used all the time					Sometimes used	Long-Sighted (difficulty with near vision without correction)			Sometimes used					Used all the time	Yes	All the time	12	No		Yes								Used all the time	30	6 hours	4	9 years 6 months		All habitually running
649608-649599-70632106	Yes, I give my consent	Yes	Yes	No	61	Male		Used all the time							Short-Sighted (distance vision is blurred without correction)		Used all the time							Yes	Sometimes	20	No		No		Sometimes used							60km	5.5hrs	5	14yr 6 months		Mostly habitually running
649608-649599-70631909	Yes, I give my consent	Yes	Yes	No	62	Male		Used all the time	Used all the time						Short-Sighted (distance vision is blurred without correction),Long-Sighted (difficulty with near vision without correction)			Used all the time						No		42	No		No			Used all the time						35km	3.5 hours	4	5 years		Mostly habitually running
649608-649599-70633519	Yes, I give my consent	Yes	Yes	No	54	Male		Sometimes used			Sometimes used				Short-Sighted (distance vision is blurred without correction),Long-Sighted (difficulty with near vision without correction)		Sometimes used			Sometimes used				Yes	Sometimes	10	No		No									20km	2 hours	3	3 years		All habitually running
649608-649599-70636717	Yes, I give my consent	Yes	Yes	No	63	Female			Used all the time						Short-Sighted (distance vision is blurred without correction)								Used all the time	Yes	All the time	10 years approx	No		No									40 miles	7 hours	6	55 years		All habitually running
649608-649599-70637663	Yes, I give my consent	Yes	Yes	No	23	Female		Used all the time							Short-Sighted (distance vision is blurred without correction),Astigmatism (have been described as having 'rugby-ball shaped' eyes)		Used all the time							No		10	Yes	-1.5 right eye (unknown astigmatism prescription) -1.75 left eye (no astigmatism)	Yes		Used all the time							10-15km	1-2 hours	2-3	1 year		Mostly habitually running
649608-649599-70640895	Yes, I give my consent	Yes	No
649608-649599-70640782	Yes, I give my consent	Yes	Yes	No	39	Female		Sometimes used			Sometimes used				Short-Sighted (distance vision is blurred without correction),Astigmatism (have been described as having 'rugby-ball shaped' eyes)					Used all the time				No		24	Yes	-6	No									20-30 km	3-4 hours	2-4	15 years		All habitually running
649608-649599-70642382	Yes, I give my consent	Yes	Yes	No	62	Female			Used all the time						Short-Sighted (distance vision is blurred without correction),Long-Sighted (difficulty with near vision without correction)								Used all the time	Yes	All the time	15	No		No									20 miles	4 hours	3	5 years		Mostly habitually running
649608-649599-70642641	Yes, I give my consent	Yes	Yes	No	57	Female		Used all the time			Sometimes used				Short-Sighted (distance vision is blurred without correction)					Used all the time				No		40	Yes	4.00	No									15 miles	4 hours	4	9 years		All habitually running
649608-649599-70645585	Yes, I give my consent	Yes	Yes	No	28	Female		Used all the time							Short-Sighted (distance vision is blurred without correction)		Used all the time							Yes	Sometimes	4	No		No		Used all the time							30km	3 hours	3 to 4	2 years 1 month		All habitually running
649608-649599-70646242	Yes, I give my consent	Yes	Yes	No	57	Female			Used all the time			Sometimes used			Short-Sighted (distance vision is blurred without correction)						Used all the time			No		40 years	Yes	+6 one eye, +6.5 other eye plus bifocal	Yes						Used all the time			50km	6 hrs	5-6	40 years		All habitually running
649608-649599-70644848	Yes, I give my consent	Yes	Yes	No	65	Female			Used all the time						Short-Sighted (distance vision is blurred without correction),Long-Sighted (difficulty with near vision without correction)			Used all the time						Yes	Sometimes	20	No		Yes								Used all the time	12-15 miles	3 hours	3	20 years		All habitually running
649608-649599-70647158	Yes, I give my consent	Yes	Yes	No	30	Male		Sometimes used			Used all the time				Short-Sighted (distance vision is blurred without correction)					Used all the time				No		15	No		No					Used all the time				60	6hours	6	5 years 2 months		All habitually running
649608-649599-70647182	Yes, I give my consent	Yes	Yes	No	55	Female			Used all the time		Used all the time				Short-Sighted (distance vision is blurred without correction)			Used all the time						No	Never	37	Yes	-5 and -5.5	Yes			Used all the time						20km	4 hours	3 or 4	30 years		Mostly habitually running
649608-649599-70648661	Yes, I give my consent	Yes	Yes	No	65	Male		Sometimes used							Short-Sighted (distance vision is blurred without correction)								Sometimes used	Yes	All the time	50	No		Yes								Sometimes used	20	2 hours	4	55 years		All habitually running
649608-649599-70649051	Yes, I give my consent	Yes	Yes	No	53	Female			Used all the time						Short-Sighted (distance vision is blurred without correction),Long-Sighted (difficulty with near vision without correction),Astigmatism (have been described as having 'rugby-ball shaped' eyes)								Used all the time	Yes	All the time	20	No		No								Used all the time	30	3/4 hours	1	13 years		Mostly habitually running
649608-649599-70649030	Yes, I give my consent	Yes	Yes	No	35	Female		Used all the time							Short-Sighted (distance vision is blurred without correction),Astigmatism (have been described as having 'rugby-ball shaped' eyes)		Sometimes used			Sometimes used				Yes	Sometimes	11	No		Yes		Sometimes used			Sometimes used				25 miles	3.5-4 hours	4 or 5	4years 6months		All habitually running
649608-649599-70650883	Yes, I give my consent	Yes	No
649608-649599-70651099	Yes, I give my consent	Yes	Yes	No	36	Male		Used all the time							Short-Sighted (distance vision is blurred without correction)								Used all the time	Yes	All the time	15	Yes	R-3,L-2.5	Yes								Used all the time	10 miles	2 hours	2 to 3	Over 15 years excluding where injured.		All habitually running
649608-649599-70651395	Yes, I give my consent	Yes	Yes	No	30	Female		Used all the time							Short-Sighted (distance vision is blurred without correction)		Used all the time							No		20	No		Yes		Used all the time							10 miles	3 hours	2	3 years and 6 months		All habitually running
649608-649599-70653683	Yes, I give my consent	No
649608-649599-70652730	Yes, I give my consent	Yes	Yes	No	42	Male		Used all the time			Sometimes used				Short-Sighted (distance vision is blurred without correction)		Used all the time			Sometimes used				No		25	Yes	Sphere Cyl Axis R -2.75 -0.25 125 L -2.25 -0.25 66	Yes		Used all the time			Sometimes used				50 km	7 hrs	4	5 years 9 months		All habitually running
649608-649599-70653548	Yes, I give my consent	Yes	Yes	No	47	Male		Used all the time							Short-Sighted (distance vision is blurred without correction),Long-Sighted (difficulty with near vision without correction)		Sometimes used						Sometimes used	Yes	Sometimes	35	No		Yes		Sometimes used						Sometimes used	60km	6h	4	30years		All habitually running
649608-649599-70653846	Yes, I give my consent	Yes	Yes	No	53	Male			Used all the time						Short-Sighted (distance vision is blurred without correction)			Used all the time						No	Never	40	No		Yes			Sometimes used					Sometimes used						All habitually running
649608-649599-70651912	Yes, I give my consent	Yes	Yes	No	43	Female				Used all the time			Sometimes used		Short-Sighted (distance vision is blurred without correction),Astigmatism (have been described as having 'rugby-ball shaped' eyes)							Used all the time		No		30	Yes	L -1.50. R - 3.50	Yes							Used all the time		12m	30min	3	25yrs		Mostly habitually running
649608-649599-70654401	Yes, I give my consent	Yes	Yes	No	49	Female			Used all the time						Long-Sighted (difficulty with near vision without correction)								Used all the time	Yes	All the time	7	No		Yes								Used all the time	20k	2 hours	2	8		Mostly habitually running
649608-649599-70654623	Yes, I give my consent	Yes	Yes	No	62	Male		Sometimes used			Used all the time				Short-Sighted (distance vision is blurred without correction),Long-Sighted (difficulty with near vision without correction)					Used all the time				No		40	Yes	L 5.5 R 5.00	Yes					Used all the time				Now only 15miles	2.5 hours	3	50years		All habitually running
649608-649599-70655489
649608-649599-70655521	Yes, I give my consent	Yes	No
649608-649599-70653599	Yes, I give my consent	Yes	Yes	No	37	Male		Used all the time							Short-Sighted (distance vision is blurred without correction)								Used all the time	Yes	All the time	8	Yes	RE: -0.75 / +2.25 x 135 LE: -1.00 / +2.75 x 55	Yes								Used all the time	35 miles	4 hours	5	10 years and 2 months		All habitually running
649608-649599-70655276	Yes, I give my consent	Yes	Yes	No	60	Female		Sometimes used	Sometimes used						Short-Sighted (distance vision is blurred without correction),Long-Sighted (difficulty with near vision without correction)									Yes	All the time	20	No		No								Used all the time	25 miles	4h	4	7 years		All habitually running
649608-649599-70656180	Yes, I give my consent	Yes	Yes	No	48	Female			Used all the time		Sometimes used				Long-Sighted (difficulty with near vision without correction),Astigmatism (have been described as having 'rugby-ball shaped' eyes)			Used all the time		Sometimes used				No		10	Yes	R +2/+1.50 L +6/+2.50	Yes			Used all the time						18-20miles	3.5hrs	3	8 years		All habitually running
649608-649599-70657344	Yes, I give my consent	Yes	Yes	No	57	Male		Sometimes used	Sometimes used						Long-Sighted (difficulty with near vision without correction)								Used all the time	Yes	All the time	2	Yes	+2.5 bilaterally	No								Used all the time	30 miles	4 hours 30 mins	5	23 years		All habitually running
649608-649599-70657776	Yes, I give my consent	Yes	Yes	No	41	Female		Sometimes used			Sometimes used				Short-Sighted (distance vision is blurred without correction)					Sometimes used				Yes	Sometimes	25	Yes	-1.5	No									20	2hrs	3	3 years		All habitually running
649608-649599-70656817	Yes, I give my consent	Yes	Yes	No	53	Male		Sometimes used							Short-Sighted (distance vision is blurred without correction)								Sometimes used	Yes	All the time	20	Yes	SPH: -0.75 (R); - 4.50 (L) CYL: - 2.50 (R) AXIS: 159.0 (R) Near-ADD: +1.50 (R); +1.50 (L) BVD: 12.00	No								Sometimes used	20 miles	3hrs	3	24 yrs		All habitually running
649608-649599-70659525	Yes, I give my consent	Yes	Yes	No	17	Male		Used all the time							Short-Sighted (distance vision is blurred without correction)		Used all the time							Yes	Sometimes	4	No		Yes		Sometimes used							30km	3 hours	3	2 years		All habitually running
649608-649599-70659437	Yes, I give my consent	Yes	Yes	No	41	Female		Used all the time							Short-Sighted (distance vision is blurred without correction),Astigmatism (have been described as having 'rugby-ball shaped' eyes)								Used all the time	No		22yrs	No		Yes								Used all the time	6 miles	30 miles	4	10 yrs		All habitually running
649608-649599-70661222	Yes, I give my consent	Yes	Yes	No	45	Male		Used all the time			Sometimes used				Short-Sighted (distance vision is blurred without correction)		Sometimes used			Sometimes used				No	Never	38	Yes	-9.5 -10.25	Yes		Sometimes used			Sometimes used				25 miles	4	4	6 years		All habitually running
649608-649599-70661549	Yes, I give my consent	Yes	Yes	No	69	Male			Used all the time		Sometimes used				Short-Sighted (distance vision is blurred without correction)					Used all the time				Yes	Sometimes	55	No		No									30m	5h	3	38y		All habitually running
649608-649599-70661614	Yes, I give my consent	Yes	Yes	No	60	Female			Used all the time						Short-Sighted (distance vision is blurred without correction),Astigmatism (have been described as having 'rugby-ball shaped' eyes)			Sometimes used					Sometimes used	Yes	Sometimes	46	No		No									15 miles	31/2 hours	3	4 years		All habitually running
649608-649599-70662276	Yes, I give my consent	No
649608-649599-70661989	Yes, I give my consent	Yes	Yes	No	48	Female			Used all the time						Short-Sighted (distance vision is blurred without correction)			Used all the time						No	Never	35	No		No									25m	5h	4	25 years approx		All habitually running
649608-649599-70662306	Yes, I give my consent	Yes	Yes	No	61	Female			Sometimes used						Other			Sometimes used						Yes	All the time	3	No		Yes			Sometimes used						28	4 hours	3	25 years		All habitually running
649608-649599-70662134	Yes, I give my consent	Yes	Yes	No	35	Male		Used all the time			Sometimes used				Short-Sighted (distance vision is blurred without correction)		Sometimes used			Sometimes used			Sometimes used	Yes	Sometimes	10	Yes	Right -1.75 sph Left -2.00 sph, -0.25 cyl, 80 axis	Yes					Used all the time				40km	5.5 hours	4	3 years		All habitually running
649608-649599-70662834	Yes, I give my consent	Yes	Yes	Yes
649608-649599-70662772	Yes, I give my consent	Yes	Yes	No	60	Male		Sometimes used							Short-Sighted (distance vision is blurred without correction)		Sometimes used						Sometimes used	Yes	Sometimes	20	No		No		Used all the time						Used all the time	30 miles	6 hrs	5	11 years and 4 months		All habitually running
649608-649599-70663657	Yes, I give my consent	No
649608-649599-70663888	Yes, I give my consent	Yes	Yes	No	46	Female		Sometimes used			Used all the time				Short-Sighted (distance vision is blurred without correction),Astigmatism (have been described as having 'rugby-ball shaped' eyes)					Used all the time				No	Never	23	No		Yes					Used all the time				35 miles	7 hours	4/5	9/10 years		All habitually running
649608-649599-70664191	Yes, I give my consent	No
649608-649599-70664147	Yes, I give my consent	Yes	Yes	No	60	Male			Used all the time						Short-Sighted (distance vision is blurred without correction)			Used all the time					Sometimes used	Yes	Sometimes	35	No		No									20Km	100 minutes	4	40 years		All habitually running
649608-649599-70664656	Yes, I give my consent	Yes	Yes	No	45	Female		Sometimes used			Used all the time				Short-Sighted (distance vision is blurred without correction)					Used all the time				No	Never	30	Yes	-3.5	Yes					Used all the time				18 miles	3 hours	3 or 4	5 years		All habitually running
649608-649599-70666829	Yes, I give my consent	Yes	Yes	No	59	Male			Used all the time						Short-Sighted (distance vision is blurred without correction),Long-Sighted (difficulty with near vision without correction)			Used all the time						Yes	Sometimes	16	No		Yes			Used all the time						28 miles	4.30 hrs	4	17 years 10 months		All habitually running
649608-649599-70667632	Yes, I give my consent	Yes	Yes	No	40	Female		Sometimes used			Sometimes used				Short-Sighted (distance vision is blurred without correction)					Used all the time				No	Never	32 years	Yes	-5.5	Yes					Used all the time				28 miles	280 minutes	5	5 years 1 month		Mostly habitually running
649608-649599-70668129	Yes, I give my consent	Yes	Yes	No	23	Female		Used all the time			Sometimes used				Long-Sighted (difficulty with near vision without correction)		Sometimes used					Sometimes used	Sometimes used	Yes	Sometimes	18	Yes	+4.50/+5.25	Yes		Sometimes used						Sometimes used	50km	5-6 hours	5	15 years		All habitually running
649608-649599-70670900	Yes, I give my consent	Yes	Yes	No	51	Female		Sometimes used			Used all the time				Short-Sighted (distance vision is blurred without correction)					Used all the time				No	Never	35	Yes	2.5	Yes					Used all the time				15 kilometres	Up to 2 hours	3	4 years		Mostly habitually running
649608-649599-70671129	Yes, I give my consent	Yes	Yes	No	28	Female		Sometimes used			Sometimes used				Short-Sighted (distance vision is blurred without correction),Astigmatism (have been described as having 'rugby-ball shaped' eyes)		Sometimes used			Sometimes used				No		18	Yes	-4.5	Yes		Sometimes used			Sometimes used				40km	4 hours	5	6 years		All habitually running
649608-649599-70671142	Yes, I give my consent	Yes	Yes	No	44	Female		Used all the time							Short-Sighted (distance vision is blurred without correction)								Used all the time	Yes	All the time	20	No		Yes								Used all the time	15 miles	3 hours	3	10 years		Mostly habitually running
649608-649599-70671213	Yes, I give my consent	Yes	Yes	No	46	Female		Used all the time							Short-Sighted (distance vision is blurred without correction)		Used all the time							No		26	Yes	-2	Yes		Used all the time							15 miles	2.5 hours	2	6 years 4 months		All habitually running
649608-649599-70672452	Yes, I give my consent	Yes	Yes	No	42	Female		Used all the time							Short-Sighted (distance vision is blurred without correction)		Sometimes used							Yes	Sometimes	33	No		Yes		Used all the time							18 miles	2 hours 50 mins	4	4 years 4 months		All habitually running
649608-649599-70672644	Yes, I give my consent	Yes	Yes	No	48	Male		Sometimes used							Short-Sighted (distance vision is blurred without correction)		Sometimes used							Yes	Sometimes	5	No		Yes								Sometimes used	20mi	2hrs 30	5	40		All habitually running
649608-649599-70673259	Yes, I give my consent	Yes	Yes	No	54	Male			Used all the time		Sometimes used				Astigmatism (have been described as having 'rugby-ball shaped' eyes)					Sometimes used				No		40	Yes	8.6 14.0 -2.25 8.7 14.5 -2.50 (-0.75x070)	Yes					Used all the time				30	3 hours	4	30 years		Mostly habitually running
649608-649599-70673297	Yes, I give my consent	Yes	Yes	No	47	Male			Used all the time						Short-Sighted (distance vision is blurred without correction)			Used all the time						No		42	No		Yes								Used all the time	50 miled	5 hours	6	16 year and 1 month		All habitually running
649608-649599-70674827	Yes, I give my consent	Yes	Yes	No	30	Female		Used all the time							Short-Sighted (distance vision is blurred without correction)		Used all the time							No	Never	16	No		Yes		Used all the time							15k	2hrs	3	3 years 9months		All habitually running
649608-649599-70675027	Yes, I give my consent	Yes	Yes	No	43	Female		Used all the time							Short-Sighted (distance vision is blurred without correction)		Used all the time							No		30	No		Yes		Used all the time							12 miles	3 hours	4	8 years		All habitually running
649608-649599-70675405	Yes, I give my consent	Yes	Yes	No	45	Female			Used all the time						Short-Sighted (distance vision is blurred without correction),Long-Sighted (difficulty with near vision without correction),Astigmatism (have been described as having 'rugby-ball shaped' eyes)			Used all the time						No		25 years	No		Yes			Used all the time						27 miles	3-3.5 hrs	4	17 years		Mostly habitually running
649608-649599-70677212	Yes, I give my consent	Yes	Yes	No	63	Female			Used all the time						Long-Sighted (difficulty with near vision without correction),Astigmatism (have been described as having 'rugby-ball shaped' eyes)								Used all the time	Yes	All the time	20	Yes	distance R + 0.50 0.75,axis 25 L+1.25,+0.25 axis 170 Near R +2.75 ,+0.25 Axis 25 L +3.50, +0.25 Axis 170 Near add +2.25 R and L distance	No								Used all the time	21 miles	6.5	4	6years 2 months		All habitually running
649608-649599-70678594	Yes, I give my consent	Yes	No
649608-649599-70678760	Yes, I give my consent	Yes	Yes	No	34	Female		Used all the time			Used all the time				Short-Sighted (distance vision is blurred without correction)							Used all the time		No		25	Yes	L: -4.25 R: -7.5	No									25 miles	4 hours	3-4	5 years		All habitually running
649608-649599-70680198	Yes, I give my consent	Yes	Yes	No	44	Male		Used all the time							Short-Sighted (distance vision is blurred without correction)		Used all the time			Sometimes used				No		28	Yes	L +2.25 R +2.75	No									30-40 miles	5.5 hours	4-6 runs	12 years		All habitually running
649608-649599-70681905	Yes, I give my consent	Yes	Yes	No	52	Male			Used all the time				Sometimes used		Short-Sighted (distance vision is blurred without correction)			Used all the time						No	Never	30	No		Yes			Used all the time						25miles	4	5	3 years		All habitually running
649608-649599-70681878	Yes, I give my consent	Yes	Yes	No	54	Male		Sometimes used			Sometimes used				Short-Sighted (distance vision is blurred without correction)					Used all the time				No		35	No		Yes					Used all the time				30	4 hours	4	10 years		All habitually running
649608-649599-70681555	Yes, I give my consent	Yes	Yes	No	51	Female			Sometimes used		Sometimes used				Short-Sighted (distance vision is blurred without correction),Astigmatism (have been described as having 'rugby-ball shaped' eyes),Other					Sometimes used				No		40	Yes	right: SPH: -6.50 CYL: -1.25 Axis: 20.0 near: +1 Left: Balance lens only. +1.50 (v.close)	Yes		Sometimes used			Sometimes used				40miles	8-9 hours	5 to 6	4 years, 5 months		All habitually running
649608-649599-70683364	Yes, I give my consent	Yes	Yes	No	46	Male			Used all the time		Sometimes used				Short-Sighted (distance vision is blurred without correction),Long-Sighted (difficulty with near vision without correction)		Sometimes used	Used all the time		Sometimes used				No		25	Yes	3.5 distance	Yes		Sometimes used	Sometimes used						12 miles	3 hours	3-4	15 years		All habitually running
649608-649599-70685331	Yes, I give my consent	Yes	Yes	No	44	Male		Used all the time							Short-Sighted (distance vision is blurred without correction)		Used all the time							No		20	No		No		Used all the time							5	1hr	2	2 years
649608-649599-70686184	Yes, I give my consent	Yes	No
649608-649599-70686754	Yes, I give my consent	Yes	Yes	No	61	Male			Used all the time						Short-Sighted (distance vision is blurred without correction)			Used all the time						No		12	No		No			Used all the time						15 miles	3-4 hours	3	3 years 5 months		All habitually running
649608-649599-70687252	Yes, I give my consent	Yes	Yes	No	45	Female		Used all the time	Used all the time		Used all the time				Short-Sighted (distance vision is blurred without correction),Astigmatism (have been described as having 'rugby-ball shaped' eyes)		Sometimes used			Sometimes used				No	Never	30 years	No		Yes		Sometimes used			Sometimes used				75 miles	10 hrs	6/7	5 years		All habitually running
649608-649599-70688638	Yes, I give my consent	Yes	Yes	No	70	Male			Used all the time		Sometimes used				Short-Sighted (distance vision is blurred without correction)			Sometimes used		Sometimes used				No	Never	65	Yes	-6 & -6.5	No			Sometimes used		Sometimes used				5k	40 mins	1	8 years		All habitually running
649608-649599-70689602	Yes, I give my consent	Yes	Yes	No	69	Male			Used all the time						Short-Sighted (distance vision is blurred without correction)		Used all the time							No		60	No		No		Used all the time							30m	Between 5 and 6 hrs	5/6	32 years		All habitually running
649608-649599-70690170	Yes, I give my consent	Yes	Yes	No	47	Male		Used all the time			Used all the time				Short-Sighted (distance vision is blurred without correction)		Sometimes used			Sometimes used				No	Never	25 years	Yes	-3.50 left - 2.50 right	No		Used all the time							30	5 hours	3-4	20 years		All habitually running
649608-649599-70691644	Yes, I give my consent	Yes	Yes	No	28	Female		Sometimes used			Used all the time				Short-Sighted (distance vision is blurred without correction)		Sometimes used			Sometimes used				No	Never	11	Yes	-2.75 left eye -2.75 right eye (stigmatism -0.75 cylinder)	No					Used all the time				15 miles	150 - 200 minutes	3/4	6 years and 4 months		All habitually running
649608-649599-70693202	Yes, I give my consent	Yes	Yes	No	43	Male		Used all the time			Sometimes used				Short-Sighted (distance vision is blurred without correction)		Sometimes used			Sometimes used				Yes	Sometimes	28			Yes					Sometimes used				30km	35 minutes	4	25		All habitually running
649608-649599-70694333	Yes, I give my consent	Yes	No
649608-649599-70694320	Yes, I give my consent	Yes	Yes	No	63	Male		Used all the time	Used all the time		Used all the time				Short-Sighted (distance vision is blurred without correction),Long-Sighted (difficulty with near vision without correction),Astigmatism (have been described as having 'rugby-ball shaped' eyes)			Used all the time		Used all the time			Used all the time	Yes	Sometimes	36	No		No		Sometimes used	Sometimes used		Sometimes used				33K	4 hours	4	12 years		All habitually running
649608-649599-70699192	Yes, I give my consent	Yes	Yes	No	51	Male			Sometimes used		Sometimes used				Long-Sighted (difficulty with near vision without correction),Astigmatism (have been described as having 'rugby-ball shaped' eyes)					Sometimes used				Yes	Sometimes	11	No		Yes					Sometimes used				25km	140mins	3	10		All habitually running
649608-649599-70699337	Yes, I give my consent	Yes	Yes	No	56	Male			Used all the time						Long-Sighted (difficulty with near vision without correction)								Used all the time	Yes	All the time	10	No		Yes								Used all the time	30	4 hours	6	5 years		All habitually running
649608-649599-70699325	Yes, I give my consent	Yes	Yes	No	51	Male			Used all the time		Sometimes used				Short-Sighted (distance vision is blurred without correction)			Used all the time						No		40	No		No									30 to 50 miles	5 to 8 hours	6	3 years 6 months		All habitually running
649608-649599-70699659	Yes, I give my consent	Yes	Yes	No	62	Female		Used all the time							Short-Sighted (distance vision is blurred without correction)		Used all the time							Yes	All the time	40	No		Yes		Used all the time							12	2 hours 45 minutes	3	8 years 6 months		All habitually running
649608-649599-70699648	Yes, I give my consent	Yes	Yes	No	46	Male		Used all the time							Short-Sighted (distance vision is blurred without correction)		Used all the time							No		20	No		Yes		Used all the time							15km	1.5	2	4 years		Mostly habitually running
649608-649599-70700365	Yes, I give my consent	Yes	Yes	No	50	Female			Used all the time						Short-Sighted (distance vision is blurred without correction)			Used all the time						No	Never	40	No		Yes									18k	3 hours	3	7 years		All habitually running
649608-649599-70700380	Yes, I give my consent	Yes	Yes	No	68	Male			Used all the time						Short-Sighted (distance vision is blurred without correction),Long-Sighted (difficulty with near vision without correction)			Used all the time						No		28	No		No			Used all the time						15 miles	3 hours	3/4	16 years 1 month		All habitually running
649608-649599-70700638	Yes, I give my consent	Yes	Yes	No	48	Male		Sometimes used	Used all the time						Short-Sighted (distance vision is blurred without correction)			Used all the time						No		40 plus years	Yes	R. 1.75 L. 0.00 blank lens	Yes			Used all the time						25-30k	3 hours	3	20 years		All habitually running
649608-649599-70703840	Yes, I give my consent	Yes	No
649608-649599-70703688	Yes, I give my consent	Yes	Yes	No	58	Male			Used all the time						Short-Sighted (distance vision is blurred without correction)			Used all the time						No	Never	45	Yes	-5	No			Used all the time						20 miles	3.5 hours	3	10 years		All habitually running
649608-649599-70704319	Yes, I give my consent	Yes	Yes	No	56	Female		Sometimes used					Used all the time		Short-Sighted (distance vision is blurred without correction),Astigmatism (have been described as having 'rugby-ball shaped' eyes)							Used all the time		No		30	No		No									18k	120 minutes	3	3 years		All habitually running
649608-649599-70704945	Yes, I give my consent	Yes	Yes	No	46	Male		Used all the time							Short-Sighted (distance vision is blurred without correction)		Used all the time							No	Never	35	No		Yes		Used all the time							25 miles	3hours	4	8 years		All habitually running
649608-649599-70705164	Yes, I give my consent	Yes	Yes	No	37	Female		Sometimes used			Sometimes used				Short-Sighted (distance vision is blurred without correction),Long-Sighted (difficulty with near vision without correction),Astigmatism (have been described as having 'rugby-ball shaped' eyes)					Used all the time				No	Never	28 years	Yes	R +1.75 astigmatism L -1.75	No					Used all the time				12 miles per week	2 hours	3-4	8 months		All habitually running
649608-649599-70705226	Yes, I give my consent	Yes	Yes	No	16	Male		Used all the time							Astigmatism (have been described as having 'rugby-ball shaped' eyes)		Sometimes used						Sometimes used	Yes	Sometimes	12	No		No									12km	3 hours	3	5 years		All habitually running
649608-649599-70705696	Yes, I give my consent	Yes	Yes	No	40	Female					Used all the time				Short-Sighted (distance vision is blurred without correction),Astigmatism (have been described as having 'rugby-ball shaped' eyes)					Used all the time				No	Never	30	No		Yes					Used all the time				15-20 km	3 hours	3-4	4 years 9 months		All habitually running
649608-649599-70706332	Yes, I give my consent	Yes	Yes	No	33	Female		Used all the time			Sometimes used				Short-Sighted (distance vision is blurred without correction)		Sometimes used			Sometimes used					Sometimes	4	Yes	-1 right, -2.5 left	Yes		Used all the time			Sometimes used				45 km	5 hours	5	About 6 years		All habitually running
649608-649599-70706852	Yes, I give my consent	No
649608-649599-70707003	Yes, I give my consent	Yes	Yes	No	59	Male		Used all the time							Long-Sighted (difficulty with near vision without correction),Astigmatism (have been described as having 'rugby-ball shaped' eyes)		Used all the time							Yes	Sometimes	29	Yes	+2.00	No								Used all the time	40 miles	7hours	7	5 years		All habitually running
649608-649599-70708864	Yes, I give my consent	Yes	No
649608-649599-70708954	Yes, I give my consent	Yes	No
649608-649599-70709082	Yes, I give my consent	Yes	No
649608-649599-70709292	Yes, I give my consent	Yes	Yes	No	44	Female		Used all the time							Short-Sighted (distance vision is blurred without correction)		Used all the time							No		30	Yes	4.5 left eye V little sight in right eye Left short sighted. Right long sighted but little vision	Yes		Used all the time							30 miles	4h30	4	7 years		All habitually running
649608-649599-70709790	Yes, I give my consent	Yes	Yes	No	48	Male		Used all the time							Long-Sighted (difficulty with near vision without correction)								Used all the time	Yes	All the time	40	No		Yes								Used all the time	50 miles	9 hours	7	5 years		All habitually running
649608-649599-70709892	Yes, I give my consent	Yes	Yes	No	56	Female			Used all the time						Short-Sighted (distance vision is blurred without correction)			Used all the time						No		40 years	No		No									17 miles	3.5 hours	3	11 years		All habitually running
649608-649599-70711486	Yes, I give my consent	Yes	Yes	No	48	Female		Sometimes used			Sometimes used				Short-Sighted (distance vision is blurred without correction),Astigmatism (have been described as having 'rugby-ball shaped' eyes)		Sometimes used			Sometimes used				No		35	Yes	L 5.0 R 4.75	Yes		Sometimes used			Sometimes used				45km	4hours	4	4 years 10 months		All habitually running
649608-649599-70712513	Yes, I give my consent	Yes	Yes	No	62	Female			Used all the time			Used all the time			Short-Sighted (distance vision is blurred without correction)					Used all the time			Sometimes used	Yes	Sometimes	52	No		Yes							Used all the time	Sometimes used	25miles	4	4	12years		All habitually running
649608-649599-70713920	Yes, I give my consent	Yes	Yes	No	40	Female		Sometimes used			Sometimes used				Short-Sighted (distance vision is blurred without correction)		Sometimes used			Sometimes used				No		30	Yes	L 1.5, R 1.75	Yes		Sometimes used			Sometimes used				20 miles	3 hours	4	15 years		All habitually running
649608-649599-70714499	Yes, I give my consent	Yes	Yes	No	53	Female			Used all the time						Short-Sighted (distance vision is blurred without correction),Long-Sighted (difficulty with near vision without correction),Astigmatism (have been described as having 'rugby-ball shaped' eyes)			Used all the time						No		25 years	No		No			Used all the time						25k	3 hours	3	1 year		All habitually running
649608-649599-70715392	Yes, I give my consent	Yes	Yes	No	46	Male		Used all the time			Sometimes used				Short-Sighted (distance vision is blurred without correction)		Sometimes used			Sometimes used				No		25	No		No									35 miles	4.5 hours	6	15 years		All habitually running
649608-649599-70716030	Yes, I give my consent	Yes	Yes	No	52	Female			Used all the time						Long-Sighted (difficulty with near vision without correction)								Used all the time	Yes	All the time	3	No		Yes								Used all the time	20 miles	3 hours	4	30 years		All habitually running
649608-649599-70716798	Yes, I give my consent	Yes	Yes	No	38	Male		Used all the time			Sometimes used				Short-Sighted (distance vision is blurred without correction)								Used all the time	Yes	All the time	12	Yes	-1.5 both eyes	Yes								Used all the time	40km	3hr	4	16yrs		All habitually running
649608-649599-70718329	Yes, I give my consent	Yes	No
649608-649599-70720056	Yes, I give my consent	Yes	Yes	No	43	Male		Sometimes used			Used all the time				Short-Sighted (distance vision is blurred without correction)					Used all the time				No	Never	35	Yes	Left -5.25 Right -4.5	Yes					Used all the time				75km	6hrs	7	32yrs		All habitually running
649608-649599-70724365	Yes, I give my consent	Yes	Yes	No	55	Male			Used all the time						Short-Sighted (distance vision is blurred without correction)			Used all the time						No		48	No		No									30k	4hrs	3	13years		All habitually running
649608-649599-70725321	Yes, I give my consent	Yes	Yes	No	51	Female		Sometimes used							Short-Sighted (distance vision is blurred without correction),Long-Sighted (difficulty with near vision without correction)								Used all the time	Yes	All the time	40	No		Yes								Used all the time	10miles	2 hours	3	1 year 6 months		All habitually running
649608-649599-70730007	Yes, I give my consent	Yes	Yes	No	59	Male			Used all the time						Long-Sighted (difficulty with near vision without correction)									Yes	All the time	30	No		No									40 miles	6.5 hours	5 or 6	2 years		All habitually running
649608-649599-70728719	Yes, I give my consent	Yes	Yes	No	63	Male			Used all the time						Short-Sighted (distance vision is blurred without correction),Long-Sighted (difficulty with near vision without correction)								Used all the time	Yes	All the time	5	No		Yes		Sometimes used							20/30 miles	4/5 hours	3	13 years		Mostly habitually running
649608-649599-70730513	Yes, I give my consent	Yes	Yes	No	72	Male			Used all the time						Don't Know			Used all the time						Yes	Sometimes	30	Yes	Right Sph Cyl Axis Distance -0.25 -1.50 165.0 Near +2.25 -1.50 165.0 Left Distance -0.75 -0.25 70.0 Near +1.75 -0.25 70.0	Yes			Used all the time						25 miles	4 hours	6	About 32 years		All habitually running
649608-649599-70731261	Yes, I give my consent	Yes	Yes	No	58	Male			Used all the time						Long-Sighted (difficulty with near vision without correction),Don't Know			Used all the time						Yes	All the time	3 months, reading only before	Yes	2.5 left and right for reading, long distance unknown.	No			Used all the time						30 to 40 miles	5 to 7 hours	3 or 4	4 years		All habitually running
649608-649599-70739812	Yes, I give my consent	Yes	Yes	No	73	Male			Used all the time						Short-Sighted (distance vision is blurred without correction),Long-Sighted (difficulty with near vision without correction)								Sometimes used	Yes	Sometimes		No		Yes								Used all the time	10k	1 hour	3	38 years and 3 months		All habitually running
649608-649599-70758277	Yes, I give my consent	Yes	Yes	No	43	Male		Used all the time							Astigmatism (have been described as having 'rugby-ball shaped' eyes)		Used all the time							Yes	Sometimes	25	No		Yes		Used all the time							30	6	5	20		All habitually running
649608-649599-70759375	Yes, I give my consent	Yes	Yes	No	70	Male		Sometimes used	Sometimes used			Sometimes used			Long-Sighted (difficulty with near vision without correction)						Sometimes used		Sometimes used	Yes	Sometimes	15	No		Yes								Used all the time	35 miles	5 - 6 hours	4	39		All habitually running
649608-649599-70763958	Yes, I give my consent	Yes	Yes	No	35	Female		Sometimes used							Short-Sighted (distance vision is blurred without correction)								Used all the time	Yes	All the time	10	No		Yes								Used all the time	15	2 hours	2-3	3 years		Equal
649608-649599-70765841	Yes, I give my consent	Yes	No
649608-649599-70765337	Yes, I give my consent	Yes	Yes	No	49	Female			Used all the time						Short-Sighted (distance vision is blurred without correction)						Sometimes used			Yes	Sometimes	25	No		No			Sometimes used			Sometimes used		Sometimes used	15-20m	4hrs	3	3yrs		All habitually running
649608-649599-70770644	Yes, I give my consent	Yes	Yes	No	50	Male			Used all the time			Sometimes used			Short-Sighted (distance vision is blurred without correction),Astigmatism (have been described as having 'rugby-ball shaped' eyes)						Sometimes used			No		34	Yes	3.5	Yes			Used all the time						40 miles	5 hours	6	11 years		All habitually running
649608-649599-70770936	Yes, I give my consent	Yes	Yes	No	57	Female			Used all the time						Long-Sighted (difficulty with near vision without correction)			Sometimes used						Yes	Sometimes	0.5	No		Yes								Used all the time	20 miles	4 hours	5	8 years		All habitually running
649608-649599-70771966	Yes, I give my consent	Yes	Yes	No	52	Male		Used all the time							Short-Sighted (distance vision is blurred without correction),Long-Sighted (difficulty with near vision without correction),Astigmatism (have been described as having 'rugby-ball shaped' eyes)					Used all the time				No	Never	35	Yes	-4.25	Yes		Sometimes used			Sometimes used				25km		3	35 years		All habitually running
649608-649599-70773370	Yes, I give my consent	Yes	Yes	No	36	Male		Used all the time							Short-Sighted (distance vision is blurred without correction)		Used all the time							No	Never	20	No		Yes		Used all the time							50 miles	6-7 hours	6	10 years		All habitually running
649608-649599-70770723	Yes, I give my consent	Yes	Yes	No	42	Female		Used all the time							Long-Sighted (difficulty with near vision without correction)		Used all the time							Yes	Sometimes	20	No		Yes		Used all the time							40 miles	8 hours	7	20 years		All habitually running
649608-649599-70771342	Yes, I give my consent	Yes	Yes	No	55	Female			Used all the time						Short-Sighted (distance vision is blurred without correction),Long-Sighted (difficulty with near vision without correction)			Used all the time			Sometimes used			No		15	No		No									15 miles	3 hours	3	4 years 5 months		All habitually running
649608-649599-70773311	Yes, I give my consent	Yes	Yes	No	36	Female				Sometimes used	Sometimes used	Sometimes used	Sometimes used	Sometimes used	Short-Sighted (distance vision is blurred without correction)								Used all the time	Yes	All the time	20 years	No		Yes								Used all the time	20km	4 hours	3 to 4 times	1 year and 6 months		All habitually running
649608-649599-70774493	Yes, I give my consent	Yes	Yes	No	47	Male		Sometimes used			Sometimes used				Short-Sighted (distance vision is blurred without correction),Astigmatism (have been described as having 'rugby-ball shaped' eyes)		Sometimes used			Used all the time				No		40	Yes	-4.0 / -5.0	Yes					Used all the time				30 miles	4hrs	5	7 years		All habitually running
649608-649599-70775849	Yes, I give my consent	Yes	Yes	No	79	Male		Sometimes used	Used all the time					Sometimes used	Short-Sighted (distance vision is blurred without correction)			Sometimes used					Sometimes used	Yes	Sometimes	60	No		Yes			Sometimes used					Sometimes used	10 miles	2 hours	up 3	16 years10 months		All habitually running
649608-649599-70776579	Yes, I give my consent	Yes	Yes	No	48	Female			Used all the time		Sometimes used				Short-Sighted (distance vision is blurred without correction),Astigmatism (have been described as having 'rugby-ball shaped' eyes)			Sometimes used		Sometimes used				No	Never	34	Yes	R -4.00 (-1.25 x 20) L -4.25 (-0.75 x 160)	Yes			Sometimes used		Sometimes used				20 miles	4 hours	3	20 years		All habitually running
649608-649599-70772700	Yes, I give my consent	Yes	Yes	No	48	Female		Sometimes used							Short-Sighted (distance vision is blurred without correction)								Used all the time	Yes	All the time	10 years	No		Yes								Used all the time	16km	2 hours	4	23 years		All habitually running
649608-649599-70778258	Yes, I give my consent	Yes	Yes	No	53	Female		Sometimes used			Sometimes used				Short-Sighted (distance vision is blurred without correction)		Sometimes used			Sometimes used				No	Never	37	Yes	R -1 BC 8.60 cyl -1.25 Axis +90 L -3.75 BC 8.60	Yes		Sometimes used			Sometimes used				20 - 25 miles	6 hours	5	5 year		All habitually running
649608-649599-70779536	Yes, I give my consent	Yes	Yes	No	51	Female		Used all the time							Short-Sighted (distance vision is blurred without correction),Astigmatism (have been described as having 'rugby-ball shaped' eyes)								Used all the time	Yes	All the time	41	No		Yes								Used all the time	17km	2hours	3	10 years 0months		All habitually running
649608-649599-70779998	Yes, I give my consent	Yes	Yes	No	44	Male		Used all the time					Sometimes used		Short-Sighted (distance vision is blurred without correction),Astigmatism (have been described as having 'rugby-ball shaped' eyes)		Used all the time							No		33	No		No									10	1hr 30mins	3	12 years		All habitually running
649608-649599-70781075	Yes, I give my consent	Yes	Yes	No	56	Female			Used all the time			Sometimes used			Other								Used all the time	Yes	All the time	25	No		Yes								Used all the time	15 miles	3 hours	4	15 years		Equal
649608-649599-70781392	Yes, I give my consent	Yes	Yes	No	39	Female		Used all the time			Sometimes used				Short-Sighted (distance vision is blurred without correction),Astigmatism (have been described as having 'rugby-ball shaped' eyes)		Used all the time			Sometimes used				No	Never	11	Yes	-1.5 and -1.25	Yes		Used all the time			Sometimes used				25 miles	3 hrs	3	17 yrs		All habitually running
649608-649599-70781830	Yes, I give my consent	Yes	Yes	No	51	Female			Used all the time		Used all the time				Short-Sighted (distance vision is blurred without correction),Astigmatism (have been described as having 'rugby-ball shaped' eyes)								Used all the time	Yes	All the time	3 years	No		Yes								Used all the time	30 miles	10 hours	5	1( tears		All habitually running
649608-649599-70783615	Yes, I give my consent	Yes	Yes	No	45	Male		Sometimes used						Sometimes used	Short-Sighted (distance vision is blurred without correction),Astigmatism (have been described as having 'rugby-ball shaped' eyes)								Used all the time	Yes	All the time	27	Yes	R:-0.50 -0.25 60 L:-0.50 -0.50 167	No								Sometimes used	20 miles	3-10 hours	3-4	7 years 1 month		All habitually running
649608-649599-70786055	Yes, I give my consent	Yes	No
649608-649599-70787391	Yes, I give my consent	Yes	Yes	No	48	Female		Used all the time							Short-Sighted (distance vision is blurred without correction),Astigmatism (have been described as having 'rugby-ball shaped' eyes)		Used all the time							No	Never	38	Yes	6	Yes		Used all the time							15 km	2	3	28 yrs		All habitually running
649608-649599-70788254	Yes, I give my consent	Yes	Yes	No	57	Female			Used all the time						Long-Sighted (difficulty with near vision without correction)			Used all the time						No		57	Yes	Long sighted correctional glasses	No			Used all the time						10 miles	125 minutes	3	3 years		All habitually running
649608-649599-70788286	Yes, I give my consent	Yes	Yes	No	57	Male			Used all the time						Long-Sighted (difficulty with near vision without correction)			Used all the time						No		10	No		No			Used all the time						20miles	3hours	4	3yrs		All habitually running
649608-649599-70788357	Yes, I give my consent	Yes	Yes	No	29	Female		Sometimes used			Sometimes used				Short-Sighted (distance vision is blurred without correction),Astigmatism (have been described as having 'rugby-ball shaped' eyes)					Used all the time				No		Approximately 10 years	Yes	PWR: -4.75 CYL: -1.25	No									25 miles	4 hours	4	3 years		All habitually running
649608-649599-70775999	Yes, I give my consent	Yes	Yes	No	49	Female		Sometimes used			Sometimes used				Short-Sighted (distance vision is blurred without correction)		Used all the time			Sometimes used				No	Never	40	Yes	-2.25 -1.75	Yes		Sometimes used						Sometimes used	20km	2.5 hrs	3	7 years		All habitually running
649608-649599-70788497	Yes, I give my consent	Yes	Yes	No	44	Female			Sometimes used			Sometimes used			Short-Sighted (distance vision is blurred without correction),Long-Sighted (difficulty with near vision without correction),Astigmatism (have been described as having 'rugby-ball shaped' eyes)						Used all the time			Yes	Sometimes	26	Yes	-1.25 left - 0.75 contact lenses +1.00 reading glasses	No						Used all the time			22 miles	4 hours	3	8 years		All habitually running
649608-649599-70788884	Yes, I give my consent	Yes	Yes	No	33	Female		Sometimes used			Sometimes used				Short-Sighted (distance vision is blurred without correction)		Sometimes used			Sometimes used				No	Never	16	Yes	-2.25 both eyes	Yes		Sometimes used			Sometimes used				25-50 miles	6-10 hours	4	11 years		All habitually running
649608-649599-70788423	Yes, I give my consent	Yes	Yes	No	34	Male		Used all the time			Sometimes used				Short-Sighted (distance vision is blurred without correction)					Used all the time				No		13	Yes	-3.00 (Both Eyes)	No									14 miles	2 Hours	2	8 Years		All habitually running
649608-649599-70789815	Yes, I give my consent	Yes	Yes	No	61	Female			Sometimes used			Sometimes used			Short-Sighted (distance vision is blurred without correction),Long-Sighted (difficulty with near vision without correction),Astigmatism (have been described as having 'rugby-ball shaped' eyes)						Used all the time			No		50+	No		No									35 miles	5 hours	7	21years 6months		All habitually running
649608-649599-70790223	Yes, I give my consent	Yes	Yes	No	36	Male		Used all the time		Used all the time					Short-Sighted (distance vision is blurred without correction),Long-Sighted (difficulty with near vision without correction),Astigmatism (have been described as having 'rugby-ball shaped' eyes)		Used all the time							Yes	All the time	10	Yes	-2.5/-2.75	Yes									30 miles	3 hours	5	5 years		All habitually running
649608-649599-70790643	Yes, I give my consent	Yes	Yes	No	29	Female		Sometimes used			Used all the time				Short-Sighted (distance vision is blurred without correction)					Used all the time				No	Never	16	Yes	-2.5	Yes		Sometimes used			Used all the time				25km	225 mins	4	0 year and 10 months		All habitually running
649608-649599-70790964	Yes, I give my consent	Yes	Yes	No	57	Female			Sometimes used						Other								Used all the time	Yes	All the time	5	No		Yes								Used all the time	15	3 hours	3	11		All habitually running
649608-649599-70791198	Yes, I give my consent	Yes	Yes	No	56	Male		Used all the time							Long-Sighted (difficulty with near vision without correction)		Used all the time							Yes	All the time	6	Yes	R+0.5 -0.50 55 +1.75 +1.50 L+0.5 +1.75 +1.50	No		Used all the time							20 miles	4 hours	4	3		All habitually running
649608-649599-70791785	Yes, I give my consent	Yes	Yes	No	38	Male		Used all the time			Sometimes used				Short-Sighted (distance vision is blurred without correction),Astigmatism (have been described as having 'rugby-ball shaped' eyes)								Used all the time	Yes	All the time	10	Yes	-1 both eyes	Yes					Sometimes used				25 miles	4 hours	4	3 years 2 months		All habitually running
649608-649599-70791758	Yes, I give my consent	Yes	Yes	No	58	Male			Used all the time			Sometimes used			Short-Sighted (distance vision is blurred without correction),Long-Sighted (difficulty with near vision without correction),Astigmatism (have been described as having 'rugby-ball shaped' eyes)			Sometimes used			Sometimes used			No		45	No		Yes			Sometimes used			Sometimes used			15-30km	1.5 - 4 hours	3	4 years		All habitually running
649608-649599-70793709	Yes, I give my consent	Yes	Yes	No	49	Female			Used all the time						Short-Sighted (distance vision is blurred without correction)								Used all the time	Yes	All the time	4	No		No									25 miles	3 hours	3	6 years 8 months		All habitually running
649608-649599-70797950	Yes, I give my consent	Yes	Yes	No	36	Female		Sometimes used							Short-Sighted (distance vision is blurred without correction)		Sometimes used							Yes	All the time	10	No		Yes		Sometimes used							12 miles	4 hours	4	1 year and 3 months		All habitually running
649608-649599-70797836	Yes, I give my consent	Yes	Yes	No	62	Male		Sometimes used				Sometimes used			Long-Sighted (difficulty with near vision without correction)		Sometimes used				Sometimes used			Yes	Sometimes	7	Yes	Right: Sph+1.5/ ADD,Cyl-0.25/+2.25, Axis 95 Left: Sph+1.25/ADD, Cyl -0.25/+2.25, Axis 175	Yes		Sometimes used				Sometimes used			40	About 3.5hrs	4	More than 40years!		Mostly habitually running
649608-649599-70798553	Yes, I give my consent	Yes	Yes	No	72	Male			Used all the time						Long-Sighted (difficulty with near vision without correction)			Sometimes used			Sometimes used			Yes	Sometimes	20	No		Yes			Sometimes used			Sometimes used			15 to 20 miles	@3 hours	3	50 years		All habitually running
649608-649599-70800898	Yes, I give my consent	Yes	Yes	No	43	Female		Sometimes used			Sometimes used				Short-Sighted (distance vision is blurred without correction),Astigmatism (have been described as having 'rugby-ball shaped' eyes)		Sometimes used			Used all the time				No	Never	25	Yes	-2	No									20 miles	3 hrs	5	32 years		All habitually running
649608-649599-70801221	Yes, I give my consent	Yes	Yes	No	58	Female		Sometimes used	Used all the time						Long-Sighted (difficulty with near vision without correction)			Used all the time						Yes	Sometimes	15	Yes	Sph +1 cyl -0.50 axis 100, near add +2.50. Right eye Sph +0.75 cyl -0.5, axis 125, near add +2.50. Left eye	No									20 miles	4 hours	3	5 years		All habitually running
649608-649599-70802068	Yes, I give my consent	Yes	Yes	No	62	Male			Used all the time						Short-Sighted (distance vision is blurred without correction),Long-Sighted (difficulty with near vision without correction)			Used all the time						Yes	Sometimes	15	Yes	Right eye - +1.75, -1.25, 90 Left eye - + 0.50. -0.50, 90 Add +2.50, 2.50	No			Used all the time						25 miles	4.5 hours	4	7 years		All habitually running
649608-649599-70803543	Yes, I give my consent	Yes	Yes	No	57	Male		Sometimes used			Sometimes used				Short-Sighted (distance vision is blurred without correction)		Sometimes used			Sometimes used				Yes	Sometimes	45	Yes	Approx - 2.5D	Yes					Sometimes used				35 miles	7 hours	7	10 years		All habitually running
649608-649599-70803768	Yes, I give my consent	Yes	Yes	No	71	Female			Used all the time						Long-Sighted (difficulty with near vision without correction)			Used all the time						No		20	Yes	+2.50	Yes			Used all the time						40km	6 hours	5 hours	56		All habitually running
649608-649599-70813956	Yes, I give my consent	Yes	Yes	No	25	Male		Used all the time							Short-Sighted (distance vision is blurred without correction),Astigmatism (have been described as having 'rugby-ball shaped' eyes),Other		Used all the time							No		23	Yes	-6.25	Yes		Used all the time							25-30miles	4hrs	5	7 years		All habitually running
649608-649599-70814432	Yes, I give my consent	Yes	Yes	No	61	Female		Sometimes used						Sometimes used	Short-Sighted (distance vision is blurred without correction),Long-Sighted (difficulty with near vision without correction)								Sometimes used	Yes	All the time	40	No		No								Sometimes used	10 - 15 miles	3 -4 hours	2-3	25 years		All habitually running
649608-649599-70815216	Yes, I give my consent	Yes	Yes	No	67	Female			Used all the time						Short-Sighted (distance vision is blurred without correction),Astigmatism (have been described as having 'rugby-ball shaped' eyes)			Used all the time						No		50	No		Yes			Used all the time						20/30 miles	4/6 hours	4/5	17 years 3 months		All habitually running
649608-649599-70819822	Yes, I give my consent	Yes	Yes	No	59	Female		Sometimes used			Sometimes used			Sometimes used	Short-Sighted (distance vision is blurred without correction)					Sometimes used			Sometimes used	Yes	All the time	40 years	Yes	-2.5, -7.5	Yes								Sometimes used	40 miles	7 hours	7	20 years		All habitually running
649608-649599-70826064	Yes, I give my consent	Yes	Yes	No	44	Female		Sometimes used			Sometimes used				Short-Sighted (distance vision is blurred without correction),Astigmatism (have been described as having 'rugby-ball shaped' eyes)							Used all the time		No		30	Yes	L: -7 R -5.5	No									30 miles	6 hours	6	8 yr		All habitually running
649608-649599-70829184	Yes, I give my consent	Yes	Yes	No	28	Female		Used all the time							Short-Sighted (distance vision is blurred without correction)		Sometimes used						Sometimes used	Yes	Sometimes	5	No		Yes		Sometimes used						Sometimes used	30 miles	3 hours 30 minutes	5	6 years 6 months		All habitually running
649608-649599-70832415	Yes, I give my consent	Yes	Yes	No	46	Female			Used all the time						Short-Sighted (distance vision is blurred without correction),Astigmatism (have been described as having 'rugby-ball shaped' eyes)								Used all the time	Yes	All the time	10	No		No									20 miles	3-4 hours	4	8 years		All habitually running
649608-649599-70832870	Yes, I give my consent	Yes	Yes	No	64	Male			Used all the time						Short-Sighted (distance vision is blurred without correction),Long-Sighted (difficulty with near vision without correction),Astigmatism (have been described as having 'rugby-ball shaped' eyes)			Used all the time						No		45			No			Used all the time						15 miles	2.5h hours	3	4 years 6 months		All habitually running
649608-649599-70836971	Yes, I give my consent	Yes	Yes	No	40	Male		Used all the time			Used all the time				Short-Sighted (distance vision is blurred without correction)		Sometimes used			Used all the time				No		27	Yes	-4.00 r&l	Yes		Used all the time			Sometimes used				20 miles	4 hour's	4	12 years		All habitually running
649608-649599-70837055	Yes, I give my consent	Yes	Yes	No	31	Male		Used all the time			Sometimes used				Astigmatism (have been described as having 'rugby-ball shaped' eyes)		Used all the time			Sometimes used				No		12	No		Yes					Sometimes used				35km	3hrs	3-4	3 years 5 month		All habitually running
649608-649599-70838193	Yes, I give my consent	Yes	Yes	No	50	Female		Sometimes used	Used all the time		Sometimes used				Short-Sighted (distance vision is blurred without correction),Astigmatism (have been described as having 'rugby-ball shaped' eyes)		Sometimes used	Used all the time		Sometimes used				No	Never	40	No		No									10 K	1- 2 hours	2	1 year and 8 months		All habitually running
649608-649599-70838935	Yes, I give my consent	Yes	Yes	No	30	Female		Used all the time			Used all the time				Short-Sighted (distance vision is blurred without correction),Astigmatism (have been described as having 'rugby-ball shaped' eyes)					Used all the time				No		20	Yes	+6.50 both lenses, left eye astigmatic	Yes					Used all the time				13 miles	2hours	2	6 years 4 months		All habitually running
649608-649599-70841512	Yes, I give my consent	Yes	Yes	No	33	Female		Used all the time							Long-Sighted (difficulty with near vision without correction),Astigmatism (have been described as having 'rugby-ball shaped' eyes)		Used all the time							No	All the time	30	Yes	R Sph +6.75, Cyl -3.00 Axis 5.00 L Spy +6.00 Cyl-3.00 Axis 167.5	Yes		Used all the time							15km	1.5 hours	3	6.5 years		All habitually running
649608-649599-70843581	Yes, I give my consent	Yes	Yes	No	40	Female		Used all the time							Astigmatism (have been described as having 'rugby-ball shaped' eyes)								Sometimes used	Yes	Sometimes	15	No		No		Sometimes used							40 miles	9	7	20 years +		All habitually running
649608-649599-70844905	Yes, I give my consent	Yes	Yes	No	64	Male			Used all the time						Short-Sighted (distance vision is blurred without correction)			Used all the time						No		56	Yes	9.5 one eye 8.5 the other	No									20 miles	4 hours	4	50 years		All habitually running
649608-649599-70845277	Yes, I give my consent	Yes	Yes	No	75	Male			Used all the time		Sometimes used				Short-Sighted (distance vision is blurred without correction),Astigmatism (have been described as having 'rugby-ball shaped' eyes)			Used all the time						No	Never	64	No		Yes			Sometimes used		Sometimes used				10k	1 hour	2	64 years		All habitually running
649608-649599-70852610	Yes, I give my consent	Yes	Yes	No	52	Male			Used all the time		Sometimes used				Short-Sighted (distance vision is blurred without correction),Long-Sighted (difficulty with near vision without correction)		Sometimes used			Sometimes used				No		38 years	Yes	Right -3.50 / -0.5 / 58 Axis Left - 3.50 / -0.75 / 100 Axis	Yes		Sometimes used			Sometimes used				18 miles	3 hours	3	38 years		All habitually running
649608-649599-70912764	Yes, I give my consent	Yes	Yes	No	43	Female		Sometimes used			Used all the time				Short-Sighted (distance vision is blurred without correction),Astigmatism (have been described as having 'rugby-ball shaped' eyes)		Sometimes used			Used all the time				No		20	Yes	-2.50 and -2.25	Yes		Sometimes used			Used all the time				22 miles	4 hrs	4	15 years		All habitually running
649608-649599-70918168	Yes, I give my consent	Yes	Yes	No	52	Male			Used all the time						Astigmatism (have been described as having 'rugby-ball shaped' eyes)								Used all the time	Yes	All the time	48	No		Yes								Used all the time	60km	4hours	6	5 years		All habitually running
649608-649599-70922783	Yes, I give my consent	Yes	Yes	No	58	Female			Used all the time						Short-Sighted (distance vision is blurred without correction),Long-Sighted (difficulty with near vision without correction)					Sometimes used			Sometimes used	Yes	Sometimes	12	No		No									20 miles	3 hours 45 mins approx	4	5 years		All habitually running
649608-649599-70922877	Yes, I give my consent	Yes	Yes	No	54	Female			Used all the time				Sometimes used		Short-Sighted (distance vision is blurred without correction),Long-Sighted (difficulty with near vision without correction)							Sometimes used		No	Never	10	No		No							Sometimes used		15mile	2hrs	3	25yrs		All habitually running
649608-649599-70924745	Yes, I give my consent	Yes	Yes	No	42	Female		Sometimes used			Used all the time				Short-Sighted (distance vision is blurred without correction)					Used all the time				No		30	Yes	-3.25 for both eyes	Yes					Used all the time				60 miles	8 hours	9	7 years		Mostly habitually running
649608-649599-70925032	Yes, I give my consent	Yes	Yes	No	70	Male			Used all the time						Long-Sighted (difficulty with near vision without correction)								Used all the time	Yes	All the time	64	No		No								Used all the time	24 km	4	2	50 years		All habitually running
649608-649599-70928951	Yes, I give my consent	Yes	Yes	No	42	Female		Sometimes used			Used all the time				Short-Sighted (distance vision is blurred without correction),Astigmatism (have been described as having 'rugby-ball shaped' eyes)					Used all the time				No		36	Yes	-8.5	No					Used all the time				20 miles	4 hours	4	12 years		Mostly habitually running
649608-649599-70961434	Yes, I give my consent	Yes	Yes	No	59	Male			Sometimes used			Sometimes used			Short-Sighted (distance vision is blurred without correction)						Used all the time			No		48	Yes	R: 3.75 L 4.00	Yes						Used all the time			30 miles	4 hours	7	41 years		All habitually running
649608-649599-70966471	Yes, I give my consent	Yes	Yes	No	46	Male		Used all the time							Short-Sighted (distance vision is blurred without correction)		Used all the time							No	Never	36	Yes	-2.50/-2.25	Yes		Used all the time							50km	4-5 hours	5	20 years		All habitually running
649608-649599-70967423	Yes, I give my consent	Yes	Yes	No	36	Female		Used all the time			Used all the time				Short-Sighted (distance vision is blurred without correction)					Used all the time				No	Never	16	Yes	3.5	Yes					Used all the time				45km	5--6hrs	5	16yrs		All habitually running
649608-649599-70973524	Yes, I give my consent	Yes	Yes	No	41	Male		Sometimes used							Astigmatism (have been described as having 'rugby-ball shaped' eyes)								Used all the time	Yes	All the time	10	No		Yes		Sometimes used							30 miles	5 hours	4	20 years		All habitually running
649608-649599-70975021	Yes, I give my consent	No
649608-649599-70975259	Yes, I give my consent	Yes	Yes	No	60	Male		Sometimes used							Short-Sighted (distance vision is blurred without correction)								Used all the time	Yes	All the time	20 years	No		Yes								Used all the time	35 to 49 miles	5 hours	3	30 years		Mostly habitually running
649608-649599-70977809	Yes, I give my consent	Yes	Yes	No	31	Female		Sometimes used			Sometimes used				Short-Sighted (distance vision is blurred without correction)		Sometimes used			Sometimes used				No		25	Yes	-5.5 and -4.5	Yes		Sometimes used			Sometimes used				30-50 miles	3-15hrs	5	9 years		All habitually running
649608-649599-70982178	Yes, I give my consent	Yes	Yes	No	51	Male			Used all the time						Short-Sighted (distance vision is blurred without correction)		Used all the time			Sometimes used				No	Never	36	No		Yes		Sometimes used			Sometimes used				18miles	2.5hours	2	7 years		Mostly habitually running
649608-649599-70986743	Yes, I give my consent	Yes	Yes	No	44	Male		Used all the time			Sometimes used				Short-Sighted (distance vision is blurred without correction)					Sometimes used			Used all the time	Yes	Sometimes	25	No		Yes					Sometimes used			Used all the time	25miles	4 hours	3	2 yeara		All habitually running
649608-649599-70989520	Yes, I give my consent	Yes	Yes	No	69	Male		Sometimes used	Used all the time						Short-Sighted (distance vision is blurred without correction),Long-Sighted (difficulty with near vision without correction),Other			Sometimes used						Yes	Sometimes	7	No		Yes			Sometimes used						8 miles	1 hour	2	25years and 6months		All habitually running
649608-649599-71007798	Yes, I give my consent	Yes	Yes	No	70	Male			Used all the time						Long-Sighted (difficulty with near vision without correction),Astigmatism (have been described as having 'rugby-ball shaped' eyes)			Used all the time						No		40	No		Yes			Used all the time						20m	3	3	11 years 0 mths		All habitually running
649608-649599-71009183	Yes, I give my consent	Yes	Yes	No	64	Male		Sometimes used	Sometimes used						Short-Sighted (distance vision is blurred without correction),Long-Sighted (difficulty with near vision without correction),Astigmatism (have been described as having 'rugby-ball shaped' eyes)		Used all the time	Sometimes used						No		35	Yes	Right: sphere -2.0; cyl +0.75; axis 135. Left: sphere -2.5; cyl +1.0; axis 155.	Yes		Sometimes used	Sometimes used					Sometimes used	15 miles	3 hours	2	26 years		All habitually running
649608-649599-71043360	Yes, I give my consent	Yes	Yes	No	33	Female		Used all the time							Astigmatism (have been described as having 'rugby-ball shaped' eyes)		Used all the time							No		20	No		Yes		Used all the time							20 miles	4 hours	4	6 years		All habitually running
649608-649599-71051932	Yes, I give my consent	Yes	Yes	No	56	Male		Sometimes used	Used all the time					Sometimes used	Other								Used all the time	Yes	All the time	10	No		No									15 miles	2hrs 20 minutes	3	5 years		All habitually running
649608-649599-71069916	Yes, I give my consent	Yes	Yes	No	60	Female			Used all the time						Long-Sighted (difficulty with near vision without correction)									Yes	All the time	20	No		No									20miles	4hrs	4	5years		All habitually running
649608-649599-71076483	Yes, I give my consent	Yes	Yes	No	30	Female		Used all the time			Sometimes used				Short-Sighted (distance vision is blurred without correction),Astigmatism (have been described as having 'rugby-ball shaped' eyes)					Used all the time				No		20	Yes	-4.75L; -4.50R	Yes					Used all the time				12 miles	2h	3	8y		All habitually running
649608-649599-71081012	Yes, I give my consent	Yes	Yes	No	45	Male		Used all the time							Short-Sighted (distance vision is blurred without correction)								Used all the time		All the time	18	No		Yes								Used all the time	60 miles	7	6	20 years		Mostly habitually running
649608-649599-71085204	Yes, I give my consent	No
649608-649599-71085239	Yes, I give my consent	Yes	Yes	No	65	Male			Used all the time						Short-Sighted (distance vision is blurred without correction),Long-Sighted (difficulty with near vision without correction)			Used all the time						No	Never	55	Yes	R -3.75S -1.50CY 045AXIS 225ADD L +1.75S -2.50CY 145AXIS 050UPRISM 225ADD	Yes			Used all the time						30	3HRS	4	30		All habitually running
649608-649599-71086061	Yes, I give my consent	Yes	Yes	No	29	Male		Used all the time							Short-Sighted (distance vision is blurred without correction)		Used all the time							No	Never	14	No		Yes		Used all the time							37 Miles	5 Hours	5	4 years 6 months		All habitually running
649608-649599-71087679	Yes, I give my consent	Yes	Yes	No	22	Female		Used all the time			Sometimes used				Short-Sighted (distance vision is blurred without correction),Astigmatism (have been described as having 'rugby-ball shaped' eyes)		Sometimes used			Sometimes used				Yes	Sometimes	10	Yes	-1.5; -1.75	Yes		Sometimes used			Sometimes used			Sometimes used	50 km	5 hours	5	14 years		Mostly habitually running
649608-649599-71090339	Yes, I give my consent	Yes	Yes	No	45	Male		Sometimes used			Sometimes used				Short-Sighted (distance vision is blurred without correction)		Sometimes used			Sometimes used				Yes	Sometimes	20	Yes	Rt -2.25 Lt -4	No		Sometimes used			Sometimes used				50k	4.5 hrs	4	20 yrs		Mostly habitually running
649608-649599-71090914	Yes, I give my consent	Yes	Yes	No	63	Male			Used all the time						Short-Sighted (distance vision is blurred without correction)			Used all the time						No		57	Yes	-12.5	Yes			Used all the time						25miles	2-3 hours	3-4	35 years		All habitually running
649608-649599-71094617	Yes, I give my consent	Yes	Yes	No	50	Male		Used all the time			Sometimes used				Short-Sighted (distance vision is blurred without correction),Astigmatism (have been described as having 'rugby-ball shaped' eyes)		Sometimes used			Sometimes used				No		40	Yes	-6.50	Yes		Used all the time							20 miles	160min	3	15 years 0months		All habitually running
649608-649599-71091611	Yes, I give my consent	Yes	Yes	No	34	Male		Sometimes used						Sometimes used	Short-Sighted (distance vision is blurred without correction),Astigmatism (have been described as having 'rugby-ball shaped' eyes)		Sometimes used						Sometimes used	Yes	Sometimes	11	No		Yes								Used all the time	30miles	5 hours	5	5 years		All habitually running
649608-649599-71105052	Yes, I give my consent	Yes	Yes	No	35	Female		Used all the time							Short-Sighted (distance vision is blurred without correction)								Used all the time	Yes	All the time	12	No		Yes								Used all the time	18 miles	2-4 hours	3-4	14 years		All habitually running
649608-649599-71122236	Yes, I give my consent	Yes	Yes	No	50	Female			Used all the time			Sometimes used			Short-Sighted (distance vision is blurred without correction),Long-Sighted (difficulty with near vision without correction)			Used all the time			Sometimes used			No	Never	28	Yes	Sph, Cyl, Axis Distance Right -1.50, -1.00, 20 Distance Left -2.25, -1.75, 170 Add Near Right +1.25 Near Left +1.25 Aided VA Dist Right 6/5+2 Left 6/5+2	No			Used all the time			Sometimes used			13 miles	3 hours	2	10 years		All habitually running
649608-649599-71125124	Yes, I give my consent	Yes	Yes	No	54	Male		Used all the time							Short-Sighted (distance vision is blurred without correction)		Used all the time							No	Never	40	No		No		Used all the time							20 miles	3 hours	5	5 years 2 months		All habitually running
649608-649599-71152240	Yes, I give my consent	Yes	Yes	No	63	Male			Used all the time						Short-Sighted (distance vision is blurred without correction),Astigmatism (have been described as having 'rugby-ball shaped' eyes)					Used all the time				No	Never	57	No		Yes					Used all the time				18 miles	3.5 hours	3	20 years 0 months		All habitually running
649608-649599-71162118	Yes, I give my consent	Yes	Yes	No	28	Female		Used all the time							Other		Used all the time							Yes	Sometimes	24 years	No		No		Used all the time							8 miles	2.5 hours	2	10 months		All habitually running
649608-649599-71175092	Yes, I give my consent	Yes	Yes	No	46	Male		Sometimes used			Sometimes used				Short-Sighted (distance vision is blurred without correction)		Sometimes used			Sometimes used				No		35	Yes	-6	No									45 km	4 hours	4	25		All habitually running
649608-649599-71173618	Yes, I give my consent	Yes	Yes	No	63	Female			Sometimes used		Sometimes used				Short-Sighted (distance vision is blurred without correction)			Sometimes used		Sometimes used				Yes	Sometimes	13	No		Yes			Sometimes used		Sometimes used				25 miles	5 hours	3.5	22 years and 9 months		All habitually running
649608-649599-71176527	Yes, I give my consent	Yes	Yes	No	40	Male		Used all the time			Sometimes used				Short-Sighted (distance vision is blurred without correction)		Used all the time			Sometimes used				No	Never	25	Yes	2.5	No		Used all the time			Sometimes used				10 miles	2 hours	2	15 years		All habitually running
649608-649599-71178142	Yes, I give my consent	Yes	Yes	No	44	Female		Used all the time							Astigmatism (have been described as having 'rugby-ball shaped' eyes)		Used all the time							No	Never	26	No		No									20 miles	3 hours 15 mins	4	6 years		All habitually running
649608-649599-71179192	Yes, I give my consent	Yes	Yes	No	54	Female			Used all the time						Short-Sighted (distance vision is blurred without correction),Long-Sighted (difficulty with near vision without correction)			Used all the time						No		15	No		No									6 miles	2 hours	2	10 years		All habitually running
649608-649599-71180060	Yes, I give my consent	Yes	Yes	No	62	Male		Sometimes used						Sometimes used	Short-Sighted (distance vision is blurred without correction)								Used all the time	Yes	All the time	40	Yes	-1.5	Yes								Used all the time	30km	4 hours	4	> 20 years		All habitually running
649608-649599-71185699	Yes, I give my consent	Yes	Yes	No	43	Female		Used all the time			Sometimes used				Short-Sighted (distance vision is blurred without correction)					Used all the time				No	Never	25	No		Yes					Used all the time				22 miles	3 hours 15 minutes	4	5 years 6 months		All habitually running
649608-649599-71187102	Yes, I give my consent	Yes	Yes	No	50	Male		Used all the time					Sometimes used		Short-Sighted (distance vision is blurred without correction)		Sometimes used					Used all the time		No	Never	Primary school	Yes	Not sure about spectacles but contact lenses (are they same?) is R: -3.25 BC: 8.50 Cyl: -1.75 Axis 180.00 / L: -3.50 BC: 8.50 Cyl: -1.25 Axis: +10.00 . Hope that helps.	Yes		Sometimes used					Used all the time		50 km (lower than normal)	7 to 10hrs	5 to 6	35 years		All habitually running
649608-649599-71227383	Yes, I give my consent	Yes	Yes	No	26	Female		Sometimes used			Sometimes used				Short-Sighted (distance vision is blurred without correction),Astigmatism (have been described as having 'rugby-ball shaped' eyes)		Sometimes used			Sometimes used				No		19	Yes	-5.5, -6	Yes		Sometimes used			Sometimes used				10km	70mins	2	On off for 8 years. Regularly for last 18 months		All habitually running
649608-649599-71253567	Yes, I give my consent	Yes	Yes	No	72	Male		Sometimes used							Long-Sighted (difficulty with near vision without correction)		Sometimes used							Yes	All the time	20	No		Yes								Used all the time	5kms	30 minutes	1	45 years		All habitually running
649608-649599-71391248	Yes, I give my consent	Yes	No
649608-649599-71400701	Yes, I give my consent	Yes	Yes	No	61	Male		Sometimes used							Short-Sighted (distance vision is blurred without correction)		Sometimes used							Yes	Sometimes	27 years	Yes	Lens Size: 53 mm Bridge Size: 16 mm Right lens: Express 1,5 HXC Eye position: right prd_sModel: Express 1,5 HXC Diameter: 62 Sphere: -1.25 dpt Cylinder: -1 dpt Axis: 95 ° Pupil distance: 30.5 mm Super anti-reflective: Yes Anti-static: Yes 100% UV filter: Yes Left lens: Express 1,5 HXC Eye position: left prd_sModel: Express 1,5 HXC Diameter: 62 Sphere: -1 dpt Cylinder: -1.25 dpt Axis: 80 ° Pupil d…	Yes		Sometimes used							20-30 miles	6 hours	3-4	20 years		All habitually running
649608-649599-71413427	Yes, I give my consent	Yes	Yes	No	42	Female		Used all the time							Short-Sighted (distance vision is blurred without correction)		Used all the time							No	All the time	23	No		Yes		Used all the time							25 miles	4 hours	4	17 years		All habitually running
649608-649599-71414093	Yes, I give my consent	Yes	Yes	No	41	Female		Sometimes used			Sometimes used				Short-Sighted (distance vision is blurred without correction),Astigmatism (have been described as having 'rugby-ball shaped' eyes)					Sometimes used				Yes	All the time	20	No		Yes					Sometimes used				20	3:5	4	2 years and 3 months		All habitually running
649608-649599-71414656	Yes, I give my consent	Yes	Yes	No	46	Female		Used all the time			Sometimes used				Short-Sighted (distance vision is blurred without correction)					Used all the time				No	Never	27	Yes	-2.5	Yes					Sometimes used				10 miles	100 mins	3	10 years 2 months		All habitually running
649608-649599-71414330	Yes, I give my consent	Yes	Yes	No	45	Female		Used all the time			Sometimes used				Short-Sighted (distance vision is blurred without correction)					Used all the time				No		30	No		No					Sometimes used				5mile	1.5	2	2year		All habitually running
649608-649599-71418045	Yes, I give my consent	Yes	Yes	No	39	Female		Sometimes used			Sometimes used				Short-Sighted (distance vision is blurred without correction),Astigmatism (have been described as having 'rugby-ball shaped' eyes)					Sometimes used				No	Never	30	Yes	-6.5 (R) -5.5(L)	Yes					Sometimes used				23 miles	3-4 hours	4	3 years regular recreational though on and off since mid 20s		All habitually running
649608-649599-71419786	Yes, I give my consent	Yes	Yes	No	24	Male				Used all the time					Short-Sighted (distance vision is blurred without correction)				Sometimes used				Used all the time	Yes	All the time	22	No		Yes				Sometimes used				Used all the time	90-100km	7-8 hours	8-10	4 years 2 months		Mostly treadmill running
649608-649599-71420547	Yes, I give my consent	Yes	Yes	No	57	Male			Used all the time						Short-Sighted (distance vision is blurred without correction),Long-Sighted (difficulty with near vision without correction)			Used all the time						Yes	Sometimes	3	No		No									20 mls	3hrs	3.5	40 yrs		All habitually running
649608-649599-71424105	Yes, I give my consent	No
649608-649599-71424476	Yes, I give my consent	Yes	Yes	No	40	Female		Used all the time							Short-Sighted (distance vision is blurred without correction)								Used all the time	Yes	All the time	15	No		No									10km	90 minutes	3	2 years		All habitually running
649608-649599-71429131	Yes, I give my consent	Yes	Yes	No	62	Male		Sometimes used	Used all the time						Short-Sighted (distance vision is blurred without correction),Astigmatism (have been described as having 'rugby-ball shaped' eyes)		Used all the time	Sometimes used						No		54	No		Yes		Used all the time	Sometimes used						24K	145 mins	3	43 years		All habitually running
649608-649599-71430485	Yes, I give my consent	Yes	Yes	No	33	Male		Used all the time							Short-Sighted (distance vision is blurred without correction)		Used all the time							No	Never	20	Yes	Sphere R -3.25 L -4.50 Cylinder R -0.50 L -0.25 Axis R 98 L 88	Yes		Used all the time							30 km	150 minutes	3	11 years		Mostly habitually running
649608-649599-71431209	Yes, I give my consent	Yes	Yes	No	52	Female			Used all the time						Short-Sighted (distance vision is blurred without correction),Long-Sighted (difficulty with near vision without correction)			Used all the time						Yes	Sometimes	28	Yes	-0.75 -1.25	Yes			Used all the time						30	3	4	35 years		All habitually running
649608-649599-71431922	Yes, I give my consent	Yes	Yes	No	37	Female		Sometimes used			Used all the time				Short-Sighted (distance vision is blurred without correction),Astigmatism (have been described as having 'rugby-ball shaped' eyes)					Used all the time				No		20	Yes	-2.25	No					Used all the time				25 miles	3 hours	4	7 years		All habitually running
649608-649599-71432397	Yes, I give my consent	Yes	Yes	No	28	Female		Sometimes used			Used all the time				Short-Sighted (distance vision is blurred without correction)					Used all the time			Sometimes used	Yes	Sometimes	3	Yes	-1.25 -1	No					Used all the time				35miles	5 hours	6	2 years 6 months		All habitually running
649608-649599-71438896	Yes, I give my consent	Yes	Yes	No	40	Female		Sometimes used			Used all the time				Long-Sighted (difficulty with near vision without correction)					Used all the time			Sometimes used	Yes	Sometimes	37	Yes	+3.50	No									10miles	3hrs	3-4	10 years		Mostly habitually running
649608-649599-71450944	Yes, I give my consent	Yes	Yes	No	64	Male		Sometimes used							Short-Sighted (distance vision is blurred without correction)		Sometimes used							Yes	Sometimes	40	Yes	left eye right eye sphere 2.00 2.00 cyl 1.0 0.5 axis 98 100 add inter +1.2 +1.2 add near +2.2 +2.2 va distance 6/6 6/6 near N6 ??? I don't know what all this means, and I'm not sure I have always read the hadnwrighting on the prescription correctly.	No		Sometimes used						Sometimes used	10-12 miles	2 hours	3	51 years		All habitually running
649608-649599-71458568	Yes, I give my consent	Yes	Yes	No	51	Male			Used all the time			Sometimes used			Short-Sighted (distance vision is blurred without correction),Astigmatism (have been described as having 'rugby-ball shaped' eyes)		Sometimes used	Sometimes used			Sometimes used			No	Never	40	Yes	-8.5	Yes						Used all the time			12 miles	2.5 hours	3	5 years 7 months		All habitually running
649608-649599-71462419	Yes, I give my consent	Yes	Yes	No	57	Male			Used all the time						Astigmatism (have been described as having 'rugby-ball shaped' eyes)								Used all the time	Yes	All the time	42	No		No									20	2	3	10 0		All habitually running
649608-649599-71467685	Yes, I give my consent	Yes	No
649608-649599-71468856	Yes, I give my consent	Yes	Yes	No	64	Male			Used all the time		Sometimes used				Short-Sighted (distance vision is blurred without correction),Astigmatism (have been described as having 'rugby-ball shaped' eyes)		Used all the time			Sometimes used				No		50+	Yes	OD Sph -3.0 Cyl -2.50 Axis 005 OS Sph -5.5 Cyl -1.00 Axis 005 Bifocals for presbyopia: add 2.25	Yes			Used all the time		Sometimes used				15 miles	2 hours	2 or 3	50 years		All habitually running
649608-649599-71472541	Yes, I give my consent	Yes	Yes	No	47	Female		Used all the time							Short-Sighted (distance vision is blurred without correction),Astigmatism (have been described as having 'rugby-ball shaped' eyes)		Used all the time							No		30	No		Yes		Used all the time							40kg	4	4	15		All habitually running
649608-649599-71484353	Yes, I give my consent	Yes	Yes	No	51	Female			Used all the time		Sometimes used				Short-Sighted (distance vision is blurred without correction)					Sometimes used			Sometimes used	Yes	Sometimes	25	Yes	-1:25 and -1.75	No									15 miles	2-3 hours	3	3 years		All habitually running
649608-649599-71488813	Yes, I give my consent	Yes	Yes	No	38	Female		Sometimes used			Sometimes used				Short-Sighted (distance vision is blurred without correction)		Sometimes used			Sometimes used				Yes	Sometimes	22	Yes	Minus 2 in both eyes	Yes		Sometimes used			Sometimes used				15	150 mins	3	2 years		All habitually running
649608-649599-71494934	Yes, I give my consent	Yes	Yes	No	50	Female		Sometimes used			Used all the time				Short-Sighted (distance vision is blurred without correction)		Sometimes used			Sometimes used				No		35	Yes	4.75 & 4	Yes		Sometimes used			Sometimes used				25 miles	5	4	20 years		Mostly habitually running
649608-649599-71495111	Yes, I give my consent	Yes	Yes	No	42	Male		Used all the time							Short-Sighted (distance vision is blurred without correction)		Used all the time							No	Never	35	No		No									35km	4-5hrs	4	5 years		All habitually running
649608-649599-71551983	Yes, I give my consent	Yes	Yes	No	39	Female		Used all the time			Sometimes used				Long-Sighted (difficulty with near vision without correction),Astigmatism (have been described as having 'rugby-ball shaped' eyes)							Sometimes used	Sometimes used	Yes	All the time	36	Yes	Dist R Sph +2.50, Cyl -0.75, Axis 165 Dist L Sph +5.50, Cyl -1.50, Axis 2	No									12 miles	2 hours	2.5	18 years		All habitually running
649608-649599-71640022	Yes, I give my consent	Yes	Yes	No	18	Male				Used all the time					Astigmatism (have been described as having 'rugby-ball shaped' eyes)				Used all the time					No	Never	16 years	Yes	+1.75, +1.75	Yes				Used all the time					5 miles	2 hours	3	1 year		Mostly habitually running
649608-649599-71649833	Yes, I give my consent	Yes	Yes	No	29	Female		Sometimes used			Sometimes used				Short-Sighted (distance vision is blurred without correction)					Used all the time			Sometimes used	Yes	Sometimes	10	No		Yes					Used all the time			Sometimes used	25	2 hours	2 - 3	12 years		Mostly habitually running
649608-649599-71692393	Yes, I give my consent	Yes	Yes	No	45	Female			Used all the time		Sometimes used				Long-Sighted (difficulty with near vision without correction)					Sometimes used				Yes	Sometimes	5 years	No		No					Sometimes used				6 miles	90 mins	3	3 months		All habitually running
649608-649599-71692444	Yes, I give my consent	Yes	Yes	No	32	Female		Used all the time			Sometimes used				Short-Sighted (distance vision is blurred without correction),Astigmatism (have been described as having 'rugby-ball shaped' eyes)		Sometimes used			Sometimes used				No	Never	22	Yes	-4.0 with astigmatism	No									3 miles	40 mins	1-2	6 years		All habitually running
649608-649599-71692171	Yes, I give my consent	Yes	Yes	No	72	Male			Used all the time			Used all the time			Short-Sighted (distance vision is blurred without correction),Astigmatism (have been described as having 'rugby-ball shaped' eyes)					Used all the time				No		58	No		No									20 miles	5 hours	4	12 years		All habitually running
649608-649599-71693177	Yes, I give my consent	Yes	Yes	No	36	Female		Used all the time			Sometimes used				Short-Sighted (distance vision is blurred without correction),Astigmatism (have been described as having 'rugby-ball shaped' eyes)		Sometimes used			Used all the time				No	Never	24	Yes	L -2.00 R -3.00	Yes							Used all the time		15 miles	2.5 hours	3	8 years		All habitually running
649608-649599-71693409	Yes, I give my consent	Yes	Yes	No	54	Female			Used all the time			Sometimes used			Short-Sighted (distance vision is blurred without correction),Long-Sighted (difficulty with near vision without correction),Astigmatism (have been described as having 'rugby-ball shaped' eyes)			Used all the time			Sometimes used			No		30	No		No			Used all the time			Sometimes used			5k	1 hour	1	6 years 1 month		All habitually running
649608-649599-71693308	Yes, I give my consent	Yes	Yes	No	46	Female			Used all the time						Astigmatism (have been described as having 'rugby-ball shaped' eyes)								Used all the time	Yes	All the time	20	No		Yes								Used all the time	18 miles	3.5 hrs	4	3 years		All habitually running
649608-649599-71693456	Yes, I give my consent	Yes	Yes	No	37	Female		Used all the time							Short-Sighted (distance vision is blurred without correction)		Used all the time							No		20years	No		No		Used all the time							25miles	4-5hours	4	5years 11months		All habitually running
649608-649599-71692864	Yes, I give my consent	Yes	Yes	No	53	Female			Used all the time						Short-Sighted (distance vision is blurred without correction),Long-Sighted (difficulty with near vision without correction),Astigmatism (have been described as having 'rugby-ball shaped' eyes)								Used all the time	Yes	All the time	5	Yes	0.50+	No								Used all the time	15km	2.5 hrs	3	2 years		All habitually running
649608-649599-71694774	Yes, I give my consent	No
649608-649599-71694299	Yes, I give my consent	Yes	Yes	No	50	Female			Used all the time						Short-Sighted (distance vision is blurred without correction)			Used all the time						Yes	Sometimes	32	Yes	R = -1.75 L = - 1.50	Yes			Used all the time						35-40 miles	7-8 hours	7	40 years		All habitually running
649608-649599-71694611	Yes, I give my consent	Yes	Yes	No	53	Male		Used all the time							Short-Sighted (distance vision is blurred without correction)		Used all the time			Sometimes used				No	Never	30+ yrs	No		Yes		Used all the time							12m	2-2.5hrs	3	12yrs		All habitually running
649608-649599-71693682	Yes, I give my consent	Yes	Yes	No	57	Female			Used all the time						Short-Sighted (distance vision is blurred without correction),Astigmatism (have been described as having 'rugby-ball shaped' eyes)								Used all the time	Yes	All the time	10	Yes	R+1.50 -1.50 axis 100 L +1.50 - 1.50 AXIS 70 NEAR R +200 L+200 Int R +150 L +150	No								Used all the time	15k	100 minutes	3	5 years 4 months		Mostly habitually running
649608-649599-71695382	Yes, I give my consent	Yes	Yes	No	24	Female		Sometimes used			Sometimes used				Long-Sighted (difficulty with near vision without correction)		Sometimes used			Sometimes used				No		20	Yes	+2.25/+1.75	Yes		Sometimes used					Sometimes used		35 miles	4 h	6	16 years		All habitually running
649608-649599-71695665	Yes, I give my consent	Yes	Yes	No	40	Male		Used all the time							Short-Sighted (distance vision is blurred without correction),Astigmatism (have been described as having 'rugby-ball shaped' eyes)		Used all the time							No	Never	30 years	Yes	-2.75	Yes		Used all the time							50-60km per week	5 hours	6 runs per week	22years and 3 months		All habitually running
649608-649599-71697427	Yes, I give my consent	Yes	Yes	No	36	Female		Sometimes used			Used all the time				Short-Sighted (distance vision is blurred without correction),Astigmatism (have been described as having 'rugby-ball shaped' eyes)					Used all the time				No	Never	20	Yes	-3.75, -4.25	Yes		Sometimes used			Used all the time				50km	3hr	4	7 years		All habitually running
649608-649599-71697661	Yes, I give my consent	Yes	Yes	No	45	Female		Used all the time					Sometimes used		Short-Sighted (distance vision is blurred without correction)		Used all the time							No		43	Yes	-7.5, -6	Yes		Used all the time							50	8 hours	5	9 years		All habitually running
649608-649599-71697246	Yes, I give my consent	Yes	Yes	No	44	Female		Used all the time							Long-Sighted (difficulty with near vision without correction),Astigmatism (have been described as having 'rugby-ball shaped' eyes)		Used all the time							No	Never	35 years	Yes	+3/+3.75 (or thereabouts)	Yes		Used all the time							25 miles	4hours	3-4	7 years 8 months		All habitually running
649608-649599-71698101	Yes, I give my consent	Yes	Yes	No	44	Female		Used all the time			Used all the time				Short-Sighted (distance vision is blurred without correction)					Used all the time				No		23	Yes	-4.50 left -4.75 right	Yes					Used all the time				7 miles	1 hr	2	5 years		Mostly habitually running
649608-649599-71698349	Yes, I give my consent	Yes	Yes	No	44	Female		Used all the time							Short-Sighted (distance vision is blurred without correction),Astigmatism (have been described as having 'rugby-ball shaped' eyes)		Used all the time							No	Never	25	No		Yes		Used all the time							3.5k	1.5 hours		2 years		Mostly habitually running
649608-649599-71698038	Yes, I give my consent	Yes	Yes	No	42	Female		Used all the time					Sometimes used		Short-Sighted (distance vision is blurred without correction)		Sometimes used			Sometimes used				No		28	Yes	2.75	Yes		Sometimes used			Sometimes used				10 - 15k	1-2 hours	2-3	10 years 6 months		Equal
649608-649599-71702096	Yes, I give my consent	Yes	Yes	No	41	Female		Used all the time							Short-Sighted (distance vision is blurred without correction)		Used all the time							No	Never	23	No		No		Used all the time							15 miles	4	3	4 year 1 month		All habitually running
649608-649599-71702221	Yes, I give my consent	Yes	Yes	No	31	Female		Sometimes used							Short-Sighted (distance vision is blurred without correction)								Used all the time	Yes	All the time	15	Yes	One side 0.5 the other 0.75	Yes								Used all the time	5k	35mins	1	2 years		All habitually running
649608-649599-71702061	Yes, I give my consent	Yes	Yes	No	42	Female		Used all the time							Long-Sighted (difficulty with near vision without correction)		Sometimes used						Sometimes used	Yes	Sometimes	34	Yes	+3.75 and +3.25	Yes		Used all the time							15 kilometers	105 mins	3	4 years 3 months		All habitually running
649608-649599-71702437	Yes, I give my consent	Yes	Yes	No	35	Female		Sometimes used						Sometimes used	Short-Sighted (distance vision is blurred without correction),Astigmatism (have been described as having 'rugby-ball shaped' eyes)		Sometimes used						Sometimes used	Yes	Sometimes	15	No		No									6 miles	1 hour	3	1 year 8 months		All habitually running
649608-649599-71703390	Yes, I give my consent	Yes	Yes	No	41	Male		Used all the time			Sometimes used				Short-Sighted (distance vision is blurred without correction)		Used all the time			Sometimes used				Yes	Sometimes	25	No		Yes		Used all the time			Sometimes used				25 miles	5 hours	4	4 years, 10 months (May 2016)		All habitually running
649608-649599-71704297	Yes, I give my consent	Yes	Yes	No	49	Female		Sometimes used							Short-Sighted (distance vision is blurred without correction)		Sometimes used							Yes	Sometimes	30	No		No									8 miles	90 minutes	3	3 years and 4 months		All habitually running
649608-649599-71695243	Yes, I give my consent	Yes	Yes	No	55	Female			Used all the time						Short-Sighted (distance vision is blurred without correction),Long-Sighted (difficulty with near vision without correction)			Sometimes used						Yes	Sometimes	40	No		No			Sometimes used						20 miles	3½ hours	5	7 years		All habitually running
649608-649599-71706737	Yes, I give my consent	Yes	Yes	No	56	Female			Sometimes used						Short-Sighted (distance vision is blurred without correction)								Sometimes used	Yes	All the time	3	No		No			Sometimes used						25km	3.5 hours	4	5 years and 10 months		All habitually running
649608-649599-71707491	Yes, I give my consent	Yes	Yes	No	29	Female		Sometimes used			Sometimes used				Short-Sighted (distance vision is blurred without correction)					Used all the time				No		22	Yes	-5.25/-5.50	Yes					Used all the time				30km	3h	4-5	23 years on and off!		All habitually running
649608-649599-71709646	Yes, I give my consent	Yes	Yes	No	64	Female		Used all the time							Short-Sighted (distance vision is blurred without correction),Long-Sighted (difficulty with near vision without correction)		Used all the time							No		25	No		No									12 miles	2.5 hours	3	4 years 1 month		All habitually running
649608-649599-71713536	Yes, I give my consent	Yes	Yes	No	23	Male			Used all the time						Long-Sighted (difficulty with near vision without correction)								Used all the time	Yes		10	Yes	2.75	Yes								Used all the time	40km	6 hours	3-4	45 minutes		Equal
649608-649599-71714390	Yes, I give my consent	Yes	Yes	No	33	Female		Used all the time			Sometimes used				Short-Sighted (distance vision is blurred without correction),Astigmatism (have been described as having 'rugby-ball shaped' eyes)					Used all the time				No	Never	20	No		Yes					Used all the time				25-40km	3h	3	7 years		Mostly habitually running
649608-649599-71716240	Yes, I give my consent	Yes	Yes	No	55	Male		Sometimes used	Sometimes used						Short-Sighted (distance vision is blurred without correction),Long-Sighted (difficulty with near vision without correction),Astigmatism (have been described as having 'rugby-ball shaped' eyes)		Used all the time							No	Never	40	Yes	Left and right sphere T2.5 Reading +1.5	Yes		Used all the time							30km	4 hours	4	8 years		Mostly habitually running
649608-649599-71716381	Yes, I give my consent	Yes	Yes	No	32	Female		Used all the time							Short-Sighted (distance vision is blurred without correction)		Used all the time							No	Never	10	Yes	-1.25	Yes		Used all the time							20km	120 min	4	3 years		All habitually running
649608-649599-71717192	Yes, I give my consent	Yes	No
649608-649599-71717706	Yes, I give my consent	Yes	Yes	No	32	Female		Used all the time			Sometimes used				Short-Sighted (distance vision is blurred without correction)		Sometimes used			Used all the time				No	Never	20	Yes	-3 in both eyes	Yes		Sometimes used			Used all the time				40km	5hrs	5	9 years and 8 months		Mostly treadmill running
649608-649599-71719846	Yes, I give my consent	Yes	Yes	No	54	Male			Used all the time		Sometimes used				Short-Sighted (distance vision is blurred without correction)					Used all the time				No	Never	45	Yes	Right -3.45 Left -4.00	No									10 miles	2 hours	3	25 years		All habitually running
649608-649599-71762147	Yes, I give my consent	Yes	Yes	No	38	Female		Used all the time			Used all the time				Short-Sighted (distance vision is blurred without correction)					Used all the time				No		24	Yes	-6.5 on left eye and -6.25	No							Used all the time		20km	2-3h	3-4			Mostly habitually running
649608-649599-71774810	Yes, I give my consent	Yes	Yes	No	63	Female		Used all the time	Used all the time		Sometimes used				Astigmatism (have been described as having 'rugby-ball shaped' eyes)			Sometimes used		Sometimes used			Sometimes used	Yes	Sometimes	55+	No		No									15K	2hrs	3	7 years		All habitually running
649608-649599-71790544	Yes, I give my consent	Yes	Yes	No	43	Female						Used all the time			Short-Sighted (distance vision is blurred without correction),Long-Sighted (difficulty with near vision without correction),Astigmatism (have been described as having 'rugby-ball shaped' eyes)						Used all the time			Yes	All the time	5 years plus	No		Yes			Used all the time						30km	50 mins	3	5 years		All treadmill running
649608-649599-71794102	Yes, I give my consent	Yes	Yes	No	52	Male		Used all the time			Sometimes used				Short-Sighted (distance vision is blurred without correction)		Used all the time							No		35	Yes	4.25 & 3.75	No									15 miles	4 hours	4	Since age 12		All habitually running
649608-649599-71815539	Yes, I give my consent	Yes	Yes	No	72	Male			Used all the time						Astigmatism (have been described as having 'rugby-ball shaped' eyes)			Used all the time						No		35	Yes	R +1.25 -1.00 80.0 +2.25 L +3.25 -0.50 130.0 +2.25	No			Used all the time						8km	50 minutes	2	c.10 years		All habitually running
649608-649599-71818320	Yes, I give my consent	Yes	Yes	No	43	Male		Used all the time			Used all the time				Short-Sighted (distance vision is blurred without correction)					Used all the time				No		20	Yes	-2.5 on both eyes	No									30 km	130 mins	3	6 yrs and 2 months		Mostly habitually running
649608-649599-71818560	Yes, I give my consent	Yes	Yes	No	33	Female		Used all the time			Sometimes used				Short-Sighted (distance vision is blurred without correction)		Used all the time			Sometimes used				No	Never	12	Yes	4.25	Yes		Used all the time			Sometimes used				20k	2 hours	4	15 years		All habitually running
649608-649599-71820158	Yes, I give my consent	Yes	Yes	No	48	Female			Used all the time						Short-Sighted (distance vision is blurred without correction),Astigmatism (have been described as having 'rugby-ball shaped' eyes)								Used all the time	Yes	All the time	40	Yes	-3.50 -1.50	No								Used all the time	15k	4 hours	3-4	7 years 6 months		Mostly habitually running
649608-649599-71822721	Yes, I give my consent	Yes	Yes	No	49	Male		Used all the time	Sometimes used						Short-Sighted (distance vision is blurred without correction),Astigmatism (have been described as having 'rugby-ball shaped' eyes)		Used all the time						Sometimes used	Yes	Sometimes	25	No		No									40km	4 hours	5 or 6	7 years 2 months		All habitually running
649608-649599-71823437	Yes, I give my consent	Yes	Yes	No	49	Female		Used all the time	Sometimes used						Long-Sighted (difficulty with near vision without correction)		Sometimes used						Sometimes used	Yes	Sometimes	3	No		No		Sometimes used							6km	60min	2	2 years		All habitually running
649608-649599-71830173	Yes, I give my consent	Yes	Yes	No	55	Female			Used all the time						Long-Sighted (difficulty with near vision without correction)			Used all the time						Yes	Sometimes	3	No		Yes			Used all the time						30 miles	5 - 6 hours	4	5 years 1 month		All habitually running
649608-649599-71856119	Yes, I give my consent	Yes	Yes	No	57	Female		Sometimes used	Sometimes used						Short-Sighted (distance vision is blurred without correction)		Sometimes used	Sometimes used						Yes	Sometimes	35 yrs	No		Yes		Sometimes used	Sometimes used						40km	4hrs	3	17yrs & 2mths		All habitually running
649608-649599-71859835	Yes, I give my consent	Yes	Yes	No	54	Female			Used all the time						Short-Sighted (distance vision is blurred without correction),Long-Sighted (difficulty with near vision without correction)			Used all the time					Sometimes used	Yes	Sometimes	7	Yes	R +2.25 L +2.25	No									25km	2.75 hours	4	5 years (with a break of 1 year!)		All habitually running
649608-649599-71867521	Yes, I give my consent	Yes	Yes	No	56	Female			Used all the time						Short-Sighted (distance vision is blurred without correction)								Used all the time	Yes	All the time	15	No		Yes								Used all the time	15	2.5 hours	3	1 year 4 months		All habitually running
649608-649599-71868094	Yes, I give my consent	Yes	Yes	No	67	Female			Used all the time						Short-Sighted (distance vision is blurred without correction),Long-Sighted (difficulty with near vision without correction)			Used all the time						No		55	No		Yes			Used all the time						35k	4-5 hours	4	46-50 years		All habitually running
649608-649599-71869544	Yes, I give my consent	Yes	Yes	No	42	Female		Used all the time							Astigmatism (have been described as having 'rugby-ball shaped' eyes)		Sometimes used			Sometimes used			Sometimes used	Yes	Sometimes	5	No		No									15-20k	2-3hrs	3-4	7yrs 8mths		All habitually running
649608-649599-71938773	Yes, I give my consent	Yes	Yes	No	77	Male			Used all the time						Short-Sighted (distance vision is blurred without correction),Long-Sighted (difficulty with near vision without correction)			Used all the time						No		63	No		No									Approx 30 KILOMETRES	3 HOURS	3	35 YEARS		All habitually running
649608-649599-72011852	Yes, I give my consent	Yes	Yes	No	66	Female			Used all the time						Short-Sighted (distance vision is blurred without correction)		Sometimes used							No	Never	50	No		No									20 miles	4 hours	4	16 years 1 month		Mostly habitually running
649608-649599-72012451	Yes, I give my consent	Yes	Yes	No	35	Female		Used all the time							Short-Sighted (distance vision is blurred without correction),Astigmatism (have been described as having 'rugby-ball shaped' eyes)		Used all the time							No	Never	25	Yes	6.25 and 3.75 (eyes are different prescriptions)	Yes		Used all the time							10 miles	1.5 hours	3	10 years		All habitually running
649608-649599-72035927	Yes, I give my consent	Yes	Yes	No	55	Female			Used all the time						Long-Sighted (difficulty with near vision without correction),Don't Know			Used all the time						No	Never	20	No		Yes			Used all the time						12miles		3hrs	6yrs 5mths		All habitually running
649608-649599-72062698	Yes, I give my consent	Yes	Yes	No	44	Female		Used all the time			Sometimes used				Short-Sighted (distance vision is blurred without correction)		Used all the time			Sometimes used				No		35 years	Yes	-4.50 both eyes	Yes		Used all the time			Sometimes used				10 miles	1.5 hours	2	6 years		All habitually running
649608-649599-72230624	Yes, I give my consent	Yes	Yes	No	16	Female				Used all the time					Other				Used all the time					Yes	Sometimes	1	No		Yes				Used all the time					10 miles	2 hour	2	8 years and 3 months		All habitually running
649608-649599-72331757	Yes, I give my consent	Yes	Yes	No	55	Male			Used all the time						Short-Sighted (distance vision is blurred without correction),Astigmatism (have been described as having 'rugby-ball shaped' eyes)			Used all the time						Yes	Sometimes	37	Yes	Distance: Right: Sphere -0.75, Cyl -0.75, Axis 40. Near Add +1.50 Distance: Left: Sphere -1.50, Cyl -0.75, Axis 175. Near Add +1.50 Near: Right: Sphere +0.75, Cyl -0.75, Axis 40 Near: Left: Sphere +0.00, Cyl -0.75, Axis 175	Yes			Used all the time						30 miles	4 hours	4	14 years		All habitually running
649608-649599-72358008	Yes, I give my consent	Yes	Yes	No	56	Female		Sometimes used	Used all the time						Short-Sighted (distance vision is blurred without correction),Astigmatism (have been described as having 'rugby-ball shaped' eyes)		Used all the time							No	Never	37 years	No		No									15 -20 miles	2.5- 4hrs	3-4	13 years		All habitually running
649608-649599-72368487	Yes, I give my consent	Yes	Yes	No	55	Male		Used all the time							Short-Sighted (distance vision is blurred without correction)		Used all the time							No		45	Yes	3.5	No		Used all the time							15 miles	2 hours 15 minutes	3 or 4	8 years 6 months		Mostly habitually running
649608-649599-72385822	Yes, I give my consent	Yes	Yes	No	50	Female		Sometimes used			Used all the time				Short-Sighted (distance vision is blurred without correction),Astigmatism (have been described as having 'rugby-ball shaped' eyes)					Used all the time				No	Never	35	Yes	-6	Yes					Used all the time				15k	1.5 hours	3	15 years		All habitually running
649608-649599-72395993	Yes, I give my consent	Yes	Yes	No	47	Male			Used all the time						Short-Sighted (distance vision is blurred without correction),Other			Sometimes used						Yes	Sometimes	27	Yes	Used to correct double vision as well as distance vision and reading.	No		Sometimes used							10 -20 miles		2- 3	7		All habitually running
649608-649599-73507821	Yes, I give my consent	Yes	Yes	No	39	Male		Used all the time							Long-Sighted (difficulty with near vision without correction),Astigmatism (have been described as having 'rugby-ball shaped' eyes)								Used all the time	Yes	All the time	25	No		No								Used all the time	100 miles	12.5 hours	14	Approximately 14 years		All habitually running
																											438
				12
